# Supplementary material for: Unraveling the immunogenetic landscape of autism spectrum disorder: a comprehensive bioinformatics approach
Source: Front Immunol. 2024 Apr 24;15:1347139. doi: 10.3389/fimmu.2024.1347139 (PMC11080648; doi:10.3389/fimmu.2024.1347139)
Supplement: Supplementary file 1 [file Table_1.xls]

## Sheet: table s1
Table S1: Performance of Different Machine Learning Pairwise Combinations in Predicting ASD Progression Based on Feature Genes
features	algorithm
IDS	RF+Ridge
NDEL1	RF+Ridge
ARHGAP26	RF+Ridge
RNF130	RF+Ridge
SLC6A6	RF+Ridge
ITGAX	RF+Ridge
SLC2A3	RF+Ridge
CSNK1D	RF+Ridge
USP4	RF+Ridge
PREX1	RF+Ridge
IGF2R	RF+Ridge
UBN1	RF+Ridge
PLBD1	RF+Ridge
MEGF9	RF+Ridge
RASSF2	RF+Ridge
TLR1	RF+Ridge
PLXNC1	RF+Ridge
GAB2	RF+Ridge
RTN3	RF+Ridge
TECPR2	RF+Ridge
GPAT3	RF+Ridge
FRAT2	RF+Ridge
MCL1	RF+Ridge
NCF2	RF+Ridge
SLC25A44	RF+Ridge
FRAT1	RF+Ridge
LITAF	RF+Ridge
REPS2	RF+Ridge
N4BP1	RF+Ridge
MMP9	RF+Ridge
CHST11	RF+Ridge
STEAP4	RF+Ridge
RNF24	RF+Ridge
PPP1R3B	RF+Ridge
ITM2B	RF+Ridge
BEST1	RF+Ridge
MYO1F	RF+Ridge
NFIL3	RF+Ridge
DOCK5	RF+Ridge
HLX	RF+Ridge
SIRPA	RF+Ridge
CFLAR	RF+Ridge
TIMP2	RF+Ridge
MME	RF+Ridge
PHC2	RF+Ridge
PYGL	RF+Ridge
MGAM	RF+Ridge

## Sheet: table s2
Table S2: Statistically Significant Pleiotropic Regions Identified by PLACO Analysis in Association with ASD and Neutrophils
SNP	P
rs10027437	1.12e-09
rs10086521	4.38e-09
rs10090444	3.28e-08
rs10099100	3.03e-14
rs10107145	2.38e-08
rs10166376	2.43e-09
rs10197246	3.14e-11
rs10200279	1.1e-10
rs10200815	4.32e-08
rs10203174	2.71e-09
rs10221243	3.65e-14
rs1029463	4.13e-13
rs1035142	3.36e-08
rs10445333	2.01e-13
rs10445334	1.04e-11
rs10445335	1.04e-11
rs10445336	1.08e-11
rs10445337	1.88e-13
rs10445338	2.02e-13
rs10445362	4.55e-13
rs10445363	5.03e-13
rs10445364	1.96e-13
rs10445365	2.53e-09
rs10445366	1.11e-09
rs10445367	1.31e-09
rs10445368	8.61e-12
rs10445369	1.03e-11
rs10445370	1.07e-11
rs10445371	1.81e-13
rs10451283	1.65e-12
rs10454127	2.96e-08
rs10484367	4.51e-08
rs10491143	5.93e-13
rs10491144	4.84e-13
rs10503409	7.81e-11
rs10503410	5.6e-11
rs10514879	4.55e-12
rs10514897	1.89e-13
rs10514898	1.92e-13
rs10514901	4.88e-14
rs10514903	6.09e-14
rs10514904	8.29e-14
rs1052551	1.91e-13
rs1052553	1.77e-13
rs1052587	1.4e-13
rs1052590	1.49e-13
rs1052594	2.45e-13
rs1054029	1.35e-10
rs1054037	1.18e-10
rs10556115	3.12e-08
rs10569111	1.37e-08
rs10609284	1.6e-09
rs10646922	4.33e-08
rs10647550	1.43e-08
rs10712070	1.17e-10
rs1075901	4.28e-08
rs1076222	1.58e-13
rs1077358	1.52e-10
rs10774624	8.92e-13
rs10774625	3.41e-10
rs1078268	1.31e-13
rs1078269	1.48e-13
rs1078830	7.19e-13
rs1079432	7.51e-09
rs1079434	6.07e-09
rs10804111	4.25e-08
rs10903332	2.56e-08
rs10903333	2.89e-08
rs10931936	1.21e-10
rs11012	5.63e-09
rs1105569	3.52e-12
rs1105570	4.21e-12
rs1105571	3.33e-12
rs1106740	6.64e-11
rs11072516	1.4e-08
rs1107820	2.51e-13
rs11078320	2.73e-08
rs11078327	4.37e-08
rs11078331	4.47e-08
rs11079717	8.83e-13
rs11079718	8.35e-12
rs11079719	5.69e-12
rs11079720	2.25e-12
rs11079721	1.42e-12
rs11079723	1.76e-12
rs11079724	2.09e-12
rs11079725	1.28e-13
rs11079729	2.25e-13
rs11097788	5.48e-09
rs111240522	1.86e-13
rs111259120	2.56e-13
rs111273167	2.63e-13
rs111295615	6.71e-14
rs111321973	8.06e-13
rs111324579	1.49e-13
rs111327992	1.69e-13
rs111364350	1.29e-13
rs111370985	4.97e-12
rs111372048	2.42e-13
rs111374028	4.34e-12
rs111392251	9.05e-10
rs111404933	2.48e-12
rs111413387	3.98e-11
rs111415173	2.15e-12
rs111423688	5.89e-09
rs111424940	6.7e-14
rs111433752	1.4e-13
rs111446248	2.95e-10
rs111447859	2.32e-13
rs111497072	6.36e-13
rs111511018	3.38e-12
rs111519055	1.52e-13
rs111520035	2.75e-13
rs111535660	2.17e-11
rs111541901	1.41e-13
rs111652694	1.76e-13
rs111664122	1.28e-13
rs111664546	5.33e-11
rs111676341	7.52e-14
rs111678697	5.4e-14
rs111689007	1.95e-13
rs111724389	5.83e-14
rs1117253	1.02e-12
rs111735741	5.34e-13
rs111739681	1.76e-12
rs111751251	4.9e-13
rs111825734	1.78e-13
rs111853996	2.47e-13
rs111854089	2.2e-10
rs111878933	5.93e-13
rs111880194	5.36e-14
rs111905143	1.34e-13
rs111912558	2.92e-11
rs111913701	1.51e-13
rs111920741	5.56e-14
rs111941646	1.94e-13
rs111952388	1.11e-13
rs111957446	1.25e-13
rs111960572	4.29e-09
rs111962225	1.65e-11
rs111970616	9.31e-14
rs111972148	2.91e-13
rs111976319	1.83e-13
rs111985258	3.23e-12
rs112003140	1.76e-13
rs112003311	3.28e-13
rs112010353	1.98e-13
rs112058117	3.89e-13
rs112073200	4.58e-14
rs112074397	1.87e-13
rs112082260	1.08e-11
rs1120986	6.22e-09
rs112102887	8.56e-14
rs112116311	2.14e-13
rs112123127	3.42e-12
rs112137135	1.19e-12
rs112155389	1.7e-13
rs112166495	1.51e-13
rs112169475	3.14e-13
rs112197756	2.81e-13
rs112206871	2.94e-13
rs1122380	6.31e-14
rs1122381	6.23e-14
rs112243618	3.12e-11
rs112254607	1.24e-11
rs112275277	2.1e-13
rs112275793	5.64e-09
rs112305366	7.5e-12
rs112310745	1.68e-13
rs112327620	3.51e-12
rs112333322	2.22e-13
rs112364920	1.14e-13
rs112385572	2.19e-13
rs112401617	6.15e-14
rs112402370	1.17e-13
rs112411928	2.35e-13
rs112415880	3.02e-13
rs112425426	1.88e-13
rs112431991	2.86e-13
rs112439933	1.29e-13
rs112454267	1.69e-13
rs112480703	3.94e-14
rs112493812	1.89e-13
rs11250086	1.69e-09
rs11250092	3.56e-08
rs11250093	1.26e-08
rs11250094	9.39e-09
rs112523436	6.14e-11
rs112528980	2.76e-10
rs112534607	3.66e-11
rs112538459	6.19e-09
rs112556326	2.38e-13
rs112560196	7.39e-14
rs112570965	4.56e-12
rs112572874	1.57e-13
rs112578465	1.91e-13
rs112583797	2.64e-13
rs112588484	1.12e-11
rs112596352	1.31e-13
rs112597362	2.81e-13
rs112637166	2.38e-13
rs112647192	1.25e-13
rs112665297	1.82e-09
rs112674766	2.22e-13
rs112746008	1.91e-13
rs112750270	3.63e-11
rs112813897	5.3e-14
rs112836774	5.5e-14
rs112893440	1.04e-13
rs112893615	4.55e-13
rs112915466	2.12e-13
rs112916880	3e-13
rs112924476	3.15e-08
rs112950348	2.95e-13
rs112972619	3.61e-13
rs112995313	1.86e-12
rs112995489	3.65e-09
rs112997627	3.28e-13
rs113029914	1.78e-13
rs113056783	2.98e-10
rs113093579	1.72e-11
rs113120855	1.01e-13
rs113130019	2.43e-11
rs113134013	1.85e-13
rs113138968	2.16e-13
rs113149695	3.99e-08
rs113161176	2.36e-13
rs113173628	6.28e-12
rs113178301	3.05e-11
rs113201171	1.49e-13
rs113277432	3.27e-13
rs113311910	4.74e-12
rs113313477	1.19e-13
rs113313727	9.58e-13
rs113316734	1.58e-13
rs113322852	1.96e-09
rs113327263	2.05e-13
rs113343439	1.96e-13
rs113347741	1.47e-13
rs113395365	6.02e-13
rs113414067	2e-13
rs113434679	6.49e-13
rs113486004	1.6e-13
rs113518470	4.4e-12
rs113520245	3.16e-13
rs113537106	1.25e-13
rs113548623	1.56e-08
rs11355408	3.92e-08
rs113575082	5.57e-09
rs113589236	1.86e-13
rs113638513	6.27e-14
rs113661667	3.75e-12
rs113677423	1.23e-11
rs113728380	3.21e-13
rs113756354	1.5e-13
rs113758975	6.98e-14
rs113762994	4.18e-12
rs113788190	1.45e-13
rs113790915	1.12e-12
rs113793114	2.6e-13
rs113796169	9.85e-14
rs113830390	2e-09
rs113834264	1.9e-13
rs113856644	1.27e-11
rs113857334	4.69e-13
rs113871181	4.7e-12
rs113896715	2.37e-11
rs113909426	5.29e-14
rs113925422	3.49e-13
rs113934115	4.19e-12
rs113952577	1.44e-13
rs113955100	1.51e-13
rs113991678	3.83e-12
rs11436517	1.28e-10
rs11459724	4.21e-08
rs11575895	2.37e-13
rs11575896	2.01e-13
rs11650283	3.6e-08
rs11650438	5.48e-09
rs11652025	4.16e-08
rs11652044	6.1e-09
rs11653500	5.78e-09
rs11655325	3.5e-08
rs11655456	2.64e-08
rs11655906	3.4e-09
rs11655907	4.17e-09
rs11656046	4.31e-08
rs11657160	3.92e-08
rs116956554	2.1e-11
rs117124984	7.15e-13
rs11724614	1.43e-10
rs11726195	1.2e-10
rs11727546	1.24e-10
rs117300236	5.58e-09
rs117365970	3.84e-12
rs117368197	2.73e-13
rs117467207	4.36e-09
rs117478948	8.13e-11
rs117629202	2.3e-10
rs117646503	4.43e-12
rs11775702	1.24e-10
rs11776011	1.68e-08
rs11776368	1.62e-08
rs11776965	7.03e-14
rs11777007	1.18e-08
rs11783247	5.86e-09
rs11783749	1.13e-08
rs11784144	4.71e-10
rs117995241	2.24e-10
rs118087478	6.56e-13
rs11869450	9.29e-09
rs11869563	2.68e-08
rs11934404	2.4e-08
rs11991662	3.84e-08
rs11995539	1.09e-10
rs11996321	1.69e-10
rs11998382	7.49e-11
rs12052257	3.92e-08
rs12149995	1.87e-13
rs12150048	9.08e-13
rs12150064	1.86e-13
rs12150087	8.63e-14
rs12150090	1.73e-13
rs12150091	6.79e-13
rs12150104	1.25e-13
rs12150111	6.59e-14
rs12150125	5.84e-13
rs12150127	4.84e-13
rs12150141	5.41e-13
rs12150162	1.78e-13
rs12150170	4.18e-13
rs12150195	1.09e-13
rs12150223	2.96e-12
rs12150229	1.28e-13
rs12150230	1.37e-13
rs12150235	1.17e-13
rs12150242	1.15e-13
rs12150254	1.82e-13
rs12150285	4.34e-09
rs12150332	6.71e-13
rs12150336	1.83e-13
rs12150344	4.86e-13
rs12150363	6.49e-13
rs12150390	1.23e-12
rs12150435	4.41e-13
rs12150438	1.72e-13
rs12150447	1.94e-13
rs12150451	5.82e-13
rs12150454	6.57e-13
rs12150455	6.82e-13
rs12150460	1.13e-13
rs12150464	4.18e-13
rs12150469	1.48e-13
rs12150515	5.4e-13
rs12150516	3.03e-12
rs12150527	2.41e-13
rs12150542	1.86e-13
rs12150547	6.08e-13
rs12150551	2.81e-13
rs12150558	2.81e-13
rs12150570	1.61e-13
rs12150576	1.15e-13
rs12150604	5.65e-13
rs12150608	5.56e-13
rs12150610	5.4e-13
rs12150611	1.01e-12
rs12150621	1.48e-12
rs12150625	1.03e-12
rs12150627	7.92e-13
rs12150628	8.13e-13
rs12150658	6.36e-13
rs12150672	7.64e-13
rs12150683	6.6e-13
rs12155811	4.83e-11
rs12156345	9.7e-10
rs12185225	1.88e-13
rs12185233	1.62e-13
rs12185235	1.76e-13
rs12185243	1.3e-13
rs12185268	1.75e-13
rs12373123	1.48e-13
rs12373124	2.08e-13
rs12373139	1.13e-13
rs12373140	2.07e-13
rs12373142	2.05e-13
rs12373168	2.22e-14
rs12375394	3.62e-11
rs12449629	1.07e-09
rs12452273	1.69e-09
rs12498722	1.12e-10
rs12542037	1.65e-08
rs12546366	1.02e-08
rs12644381	1.25e-10
rs12750	3.46e-11
rs12917376	2.78e-08
rs12939187	5.61e-09
rs12943085	9.74e-13
rs12945463	4.38e-08
rs12945877	4.48e-08
rs12945959	9.72e-09
rs12946619	3.07e-09
rs12946717	1.33e-08
rs12946900	5.53e-09
rs12947973	1.44e-09
rs12948216	1.2e-12
rs12948680	1.6e-09
rs12949255	2.54e-09
rs12949256	6.61e-09
rs12949375	2.08e-09
rs12949537	2.41e-09
rs12950965	1.76e-09
rs12952442	3.05e-08
rs13081418	1.07e-08
rs13106304	6.6e-11
rs13106325	7.51e-11
rs13112557	1.23e-10
rs1322599	1.4e-08
rs13270870	1.96e-09
rs13395302	2.4e-08
rs13414140	4.8e-09
rs13431070	1.81e-08
rs1358439	5.67e-13
rs1371795	9.82e-10
rs1378358	2e-11
rs138190012	3.44e-14
rs138325961	3.45e-13
rs138448176	1.59e-10
rs138828851	2.16e-11
rs138899232	5.37e-09
rs139077859	1.34e-12
rs139141843	3.96e-08
rs139203747	2.08e-13
rs139282381	1.34e-13
rs139293294	3.56e-10
rs139628243	4.82e-11
rs1396862	4.54e-13
rs139718809	2.79e-10
rs140412994	6.56e-14
rs140618737	2.24e-13
rs140713557	6.74e-13
rs141166507	1.59e-09
rs141184610	5.42e-10
rs141371634	3.67e-10
rs141455452	3e-08
rs141698966	2.38e-13
rs141716100	1.19e-13
rs141752007	1.31e-10
rs141783865	4.62e-11
rs142167	1.24e-10
rs142524806	6.65e-14
rs142642115	4.71e-13
rs142767245	1.68e-13
rs142925250	1.34e-08
rs142955985	1.21e-11
rs143191191	2.25e-11
rs143345034	2.41e-13
rs143625699	1.15e-10
rs144129607	1.91e-09
rs144153636	1.38e-08
rs144416125	2.13e-13
rs144428250	6.56e-09
rs144477833	3.04e-11
rs144658654	2.93e-08
rs144722105	2.09e-13
rs145281367	1.19e-10
rs145472926	5.37e-13
rs145503157	1.3e-13
rs146368480	3.46e-09
rs146453014	1.59e-13
rs146712066	2.24e-13
rs1467962	1.7e-13
rs1467963	1.77e-13
rs1467966	1.98e-13
rs1467968	7.82e-13
rs1467969	1.18e-13
rs1467970	1.35e-13
rs1468240	4.95e-14
rs1468241	5.3e-14
rs147319425	7.35e-14
rs147431626	4.44e-12
rs1476127	1.32e-13
rs147642589	1.73e-12
rs1476554	1.73e-13
rs148033495	6.25e-11
rs148269941	5.39e-09
rs149079649	5.16e-14
rs149148270	4.75e-11
rs149366495	1.99e-09
rs149535063	1.74e-10
rs149753849	2.57e-12
rs150514510	4.83e-13
rs150546962	7.8e-11
rs150592114	1.39e-13
rs151059129	4.19e-08
rs151341293	4.63e-09
rs1526125	1.1e-12
rs1526126	1.08e-12
rs1526127	1.23e-12
rs1526128	6.34e-13
rs1526129	5.77e-13
rs1529598	3.67e-09
rs1549792	8.16e-11
rs1549793	6.9e-11
rs1560310	1.66e-13
rs1560311	1.74e-13
rs1560312	6.12e-10
rs1568949	3.31e-12
rs1568950	2.79e-12
rs1568951	2.89e-12
rs1585214	5.15e-09
rs1598856	1.62e-08
rs1608955	1.02e-12
rs1608956	1.03e-12
rs1610707	6.38e-09
rs1630095	2.73e-13
rs1631850	4.25e-13
rs1635285	1.49e-13
rs1635288	5.5e-13
rs1635291	2.76e-13
rs1635298	4.89e-13
rs1639112	1.38e-08
rs16879023	1.94e-08
rs169201	1.87e-11
rs16940633	2.79e-13
rs16940665	3e-13
rs16940668	3.46e-13
rs16940671	2.53e-13
rs16940672	2.63e-13
rs16940674	3.16e-13
rs16940676	2.23e-13
rs16940677	2.44e-13
rs16940681	3.14e-13
rs16940799	1.54e-13
rs16940806	8.97e-14
rs16940904	1.01e-14
rs16941035	6.83e-13
rs16941038	3.91e-13
rs17033015	2.01e-08
rs1706746	2.48e-13
rs1706748	9.17e-14
rs1724390	1.36e-12
rs1724400	2.99e-13
rs1724401	3.11e-13
rs1724402	3.76e-13
rs1724407	2.78e-13
rs1724409	1.27e-13
rs17334797	6.22e-13
rs17334894	5.49e-13
rs17334923	7.19e-13
rs17334944	9.01e-13
rs17425752	4.55e-13
rs17426064	6.34e-13
rs17426106	5.01e-13
rs17426174	9.12e-13
rs17426195	6.68e-13
rs17563433	4.6e-12
rs17563501	4.46e-12
rs17563599	1.28e-12
rs17563683	1.12e-12
rs17563718	9.77e-13
rs17563787	1.05e-12
rs17563800	1.03e-12
rs17563827	7.97e-13
rs17563861	7.84e-13
rs17563889	8.95e-13
rs17563923	7.96e-13
rs17563965	1.98e-13
rs17563986	1.05e-13
rs17564020	1.8e-13
rs17564153	1.22e-13
rs17564223	2.5e-13
rs17564493	7.45e-14
rs17564591	7.21e-14
rs17564619	8.81e-14
rs17564703	9.61e-14
rs17564780	1.13e-13
rs17564829	8.66e-14
rs17564871	1.11e-13
rs17564948	1.06e-13
rs17564983	1.06e-13
rs17565025	8.57e-14
rs17571718	2.74e-13
rs17571739	2.84e-13
rs17571781	4.22e-13
rs17571809	2.74e-13
rs17571857	2.26e-13
rs17572147	4.75e-13
rs17572169	4.72e-13
rs17572248	4.7e-13
rs17572361	2.47e-13
rs17572467	2.21e-13
rs17572495	2.66e-13
rs17572613	1.73e-13
rs17572627	2.81e-13
rs17573175	1.96e-13
rs17573245	1.4e-13
rs17573266	1.94e-13
rs17573447	2.34e-13
rs17573509	1.53e-13
rs17573593	1.51e-13
rs17573607	7.89e-14
rs17573858	1.86e-13
rs17573907	1.96e-13
rs17574040	1.66e-13
rs17574228	1.9e-13
rs17574361	1.56e-13
rs17574425	1.64e-13
rs17574604	1.72e-13
rs17574796	1.79e-13
rs17574824	1.75e-13
rs17575423	1.95e-13
rs17575437	1.88e-13
rs17575507	2.65e-13
rs17575556	2.93e-13
rs17575683	2.44e-13
rs17575773	4.86e-13
rs17575822	4.63e-13
rs17575850	3.98e-13
rs17576165	1.55e-13
rs17576200	1.37e-13
rs17576631	1.63e-13
rs17576695	1.19e-13
rs17576709	1.95e-13
rs17576779	1.12e-13
rs17576842	1.06e-13
rs17576870	1.15e-13
rs17576954	1.56e-13
rs17576989	8.99e-14
rs17577024	6.47e-14
rs17577052	6.41e-14
rs17577094	1.02e-13
rs17577159	6.37e-14
rs17577313	4.81e-14
rs17577369	6.93e-14
rs17577447	4.92e-14
rs17577496	4.6e-14
rs17577650	4.69e-14
rs17577877	3.36e-14
rs17577954	6.94e-14
rs17577975	6.65e-14
rs17631303	7.61e-09
rs17631676	2.03e-09
rs17649019	4.71e-12
rs17649138	1.15e-12
rs17649162	1.13e-12
rs17649518	1.65e-13
rs17649553	1.33e-13
rs17649571	1.2e-13
rs17649635	1.34e-13
rs17649641	1.07e-13
rs17649700	1.18e-13
rs17649866	7.27e-14
rs17649918	6.89e-14
rs17649954	7.12e-14
rs17650063	6.69e-14
rs17650258	1.1e-13
rs17650335	1.09e-13
rs17650381	1.55e-13
rs17650417	1.11e-13
rs17650579	3.46e-13
rs17650597	3.5e-13
rs17650633	3.4e-13
rs17650651	3.45e-13
rs17650771	2.93e-13
rs17650818	3.15e-13
rs17650842	2.97e-13
rs17650860	2.37e-13
rs17650872	2.97e-13
rs17650901	2.85e-13
rs17650973	4.38e-13
rs17650991	4.83e-13
rs17651093	5.23e-13
rs17651134	4.63e-13
rs17651213	2.45e-13
rs17651243	2.16e-13
rs17651285	2.16e-13
rs17651483	1.82e-13
rs17651549	1.98e-13
rs17651700	1.78e-13
rs17651754	1.96e-13
rs17651857	1.86e-13
rs17651887	2.01e-13
rs17652036	1.74e-13
rs17652066	1.62e-13
rs17652121	1.87e-13
rs17652337	7.68e-14
rs17652449	1.82e-13
rs17652502	1.9e-13
rs17652520	2.15e-13
rs17652748	1.67e-13
rs17652961	1.56e-13
rs17653162	1.66e-13
rs17653193	1.7e-13
rs17653211	1.66e-13
rs17653255	1.78e-13
rs17653836	1.87e-13
rs17653889	2.21e-13
rs17653906	2.63e-13
rs17653998	2.46e-13
rs17654016	2.38e-13
rs17659731	4.87e-13
rs17659743	4.86e-13
rs17659881	1.69e-13
rs17659953	1.58e-13
rs17660017	1.5e-13
rs17660065	1.36e-13
rs17660132	1.28e-13
rs17660167	1.22e-13
rs17660228	2.52e-13
rs17660251	1.62e-13
rs17660294	1.69e-13
rs17660337	1.03e-13
rs17660398	1.24e-13
rs17660464	7.72e-14
rs17660488	1.34e-13
rs17660595	1.11e-13
rs17660847	5.75e-14
rs17660865	4.98e-14
rs17660907	5.11e-14
rs17660936	4.87e-14
rs17661015	1.26e-13
rs17661027	5.47e-14
rs17661045	4.79e-14
rs17661141	2.22e-14
rs17661348	6.23e-14
rs17661385	1.24e-13
rs17661428	3.51e-14
rs17665188	8.28e-12
rs17686610	2.58e-13
rs17687462	3.04e-13
rs17687504	2.21e-13
rs17687534	2.27e-13
rs17687571	2.24e-13
rs17687625	2.58e-13
rs17687667	1.19e-13
rs17687740	1.57e-13
rs17687838	3.24e-13
rs17687849	3.75e-13
rs17688002	2.69e-13
rs17688032	2.87e-13
rs17688056	2.72e-13
rs17688068	2.53e-13
rs17688090	2.95e-13
rs17688126	2.84e-13
rs17688205	3.28e-13
rs17688249	2.68e-13
rs17688296	3.26e-13
rs17688391	8.01e-13
rs17688410	7.08e-13
rs17688434	7.15e-13
rs17688452	4.34e-13
rs17688511	5.62e-13
rs17688534	4.52e-13
rs17688558	5.66e-13
rs17688682	5.43e-13
rs17688767	7.14e-13
rs17688773	7.13e-13
rs17688875	6.45e-13
rs17688916	6.42e-12
rs17688922	5.89e-13
rs17688944	5.61e-13
rs17689104	6.22e-13
rs17689116	4.98e-13
rs17689182	1.42e-12
rs17689218	3.74e-12
rs17689378	1.11e-13
rs17689471	3.93e-12
rs17689608	1.24e-12
rs17689653	1.13e-12
rs17689824	4.68e-13
rs17689882	1.67e-13
rs17689918	2.88e-13
rs17690176	1.95e-13
rs17690314	3.01e-13
rs17690326	3e-13
rs17690661	1.59e-13
rs17690679	1.16e-13
rs17690703	9.78e-09
rs17690987	1.21e-11
rs17691328	2.67e-13
rs17691449	1.95e-13
rs17691466	1.98e-13
rs17691508	1.98e-13
rs17691556	2.7e-13
rs17691610	2.25e-13
rs17711248	6.95e-11
rs17712981	8.41e-11
rs17718772	5.07e-11
rs17720365	3.48e-11
rs17721089	1.76e-11
rs17760577	1.99e-13
rs17760631	2.76e-13
rs17760733	2.45e-13
rs17760817	2.35e-13
rs17761046	2.55e-13
rs17761100	2.68e-13
rs17761124	2.88e-13
rs17761207	2.53e-13
rs17761387	2.83e-13
rs17761581	3.79e-13
rs17761838	5.41e-13
rs17761985	5.97e-13
rs17762073	7.01e-13
rs17762165	6.84e-13
rs17762308	5.44e-13
rs17762361	5.29e-13
rs17762535	4.29e-12
rs17762769	3.47e-12
rs17762882	1.99e-12
rs17762912	1.27e-12
rs17762954	1.41e-12
rs17763050	6.9e-13
rs17763086	4.69e-13
rs17763199	2.46e-13
rs17763515	2.36e-13
rs17763533	1.64e-13
rs17763596	2.89e-13
rs17763634	2.95e-13
rs17769490	1.34e-12
rs17769552	1.84e-11
rs17770108	2.15e-13
rs17770120	1.92e-13
rs17770150	2.6e-13
rs17770186	2.38e-13
rs17770296	2.82e-13
rs17770337	2.03e-13
rs17770343	2.03e-13
rs17774023	4.35e-13
rs17774331	8.01e-11
rs17774398	8.66e-11
rs17774627	2.56e-10
rs17776404	4.22e-11
rs17776427	6.04e-11
rs17776497	7.07e-11
rs17776622	4.65e-11
rs17776946	5.08e-11
rs17777835	7.48e-10
rs17778581	8.64e-10
rs178785	3.06e-10
rs178787	9.28e-09
rs178788	3.11e-09
rs179195	3.62e-08
rs1793891	1.42e-08
rs1800547	2.11e-13
rs182821552	7.62e-11
rs1830298	1.01e-10
rs183211	1.5e-10
rs1835492	4.47e-09
rs184745911	4.8e-13
rs184837332	1.15e-11
rs1860643	1.62e-08
rs1860644	2.05e-08
rs1860645	2.18e-08
rs1861270	1.22e-09
rs1864324	1.8e-13
rs1864325	1.91e-13
rs1864585	1.35e-09
rs1864587	1.09e-08
rs1876827	2.97e-13
rs1876828	3.11e-13
rs1876829	3.94e-13
rs1876830	3.06e-13
rs1876831	3.3e-13
rs1879581	2.03e-09
rs1879582	1.3e-09
rs1879583	1.29e-09
rs1879585	1.51e-09
rs1879586	1.93e-09
rs1880749	3.52e-12
rs1880750	2.9e-12
rs1880752	1.19e-12
rs188710438	2.57e-13
rs189777036	2.38e-13
rs190796367	7.87e-14
rs1912151	5.65e-13
rs191247549	9.97e-14
rs1918786	3.27e-12
rs1918787	2.59e-12
rs192252295	2.68e-13
rs192856660	8.14e-12
rs1966345	6.4e-14
rs1967981	1.26e-13
rs1981997	2.02e-13
rs1981998	2e-13
rs1984937	1.76e-13
rs1986868	1.38e-09
rs1991556	3.47e-13
rs199436	1.06e-10
rs199437	1.13e-10
rs199438	1.06e-10
rs199439	6.65e-11
rs199442	6.66e-11
rs199443	1.43e-11
rs199444	6.24e-11
rs199445	1.35e-11
rs199446	9.28e-11
rs199447	1.69e-11
rs199448	1.82e-11
rs199449	5.96e-11
rs199451	1.33e-11
rs199452	5.65e-11
rs199453	1.51e-10
rs199454	1.47e-10
rs199455	2.74e-10
rs199456	2.36e-11
rs199457	2.8e-11
rs199460	6.43e-09
rs199498	3.36e-10
rs199499	8.03e-09
rs199500	2.13e-08
rs199501	8.86e-11
rs199502	5.54e-12
rs199503	1.11e-11
rs199504	1.44e-11
rs199505	1.47e-11
rs199505547	2.77e-13
rs199506	5.87e-12
rs199507	1.88e-11
rs199508	5.72e-10
rs199509	1.33e-11
rs199510	2.06e-11
rs199512	2.35e-11
rs199513	1.96e-11
rs199514	1.88e-11
rs199515	3.42e-11
rs199516	2.83e-11
rs199517	2.05e-10
rs199518	1.99e-10
rs199519	1.95e-10
rs199520	2.28e-10
rs199521	1.33e-10
rs199523	1.08e-10
rs199524	1.01e-10
rs199525	1.01e-11
rs199526	2.55e-12
rs199527	1.83e-10
rs199528	8.45e-12
rs199529	3.49e-10
rs199530	1.12e-10
rs199531	1e-10
rs199533	4.53e-11
rs199534	1.01e-11
rs199535	1.4e-11
rs199536	1.11e-10
rs199737620	3.84e-13
rs199913382	1.41e-12
rs199995459	2.15e-13
rs200133133	2.11e-13
rs200194382	1.1e-11
rs200326647	2.91e-13
rs200422537	1.67e-13
rs2004260	1.04e-12
rs2004673	1.88e-13
rs2004674	1.94e-13
rs2005310	6.19e-11
rs2006305	1.9e-13
rs200924217	1.59e-13
rs201101030	2.4e-11
rs201128097	4.95e-13
rs201194882	5.33e-13
rs201657714	1.47e-11
rs201746845	1.13e-12
rs201758601	4.44e-12
rs201825478	5.61e-13
rs201903300	1.65e-10
rs2019816	2.09e-13
rs2019822	2.09e-13
rs2033368	2.62e-10
rs2040844	3.31e-13
rs2040845	3.19e-13
rs2040846	3.4e-13
rs2049515	2.2e-13
rs2055794	9.58e-13
rs2055795	9.33e-13
rs2055796	8.87e-13
rs2066899	2.54e-14
rs2074404	4.8e-11
rs2074995	6.66e-09
rs2077606	5.59e-09
rs2080303	9.26e-11
rs2082068	3.04e-13
rs2090847	1.75e-09
rs2097760	2.63e-14
rs2099151	1.77e-13
rs2106784	6.54e-13
rs2106785	2.19e-13
rs2106786	2.41e-13
rs2109632	4.73e-08
rs2110688	4.19e-08
rs2125211	1.24e-10
rs2139890	4.5e-09
rs2157990	4.64e-08
rs2158072	9.95e-13
rs2158257	1.74e-13
rs2158474	2.04e-13
rs2159643	4.72e-08
rs2163129	1.74e-13
rs2163130	1.64e-13
rs2168803	6.79e-09
rs2188888	2.24e-13
rs2214258	1.87e-13
rs2217394	2.2e-13
rs2243967	2.24e-13
rs2248909	4.84e-08
rs2250284	2.15e-09
rs2250293	4.46e-09
rs2250399	4.27e-09
rs2253908	8.92e-09
rs2261016	1.27e-10
rs2262140	1.19e-10
rs2262144	1.29e-10
rs2263322	4.17e-08
rs2266497	2.04e-13
rs2272695	1.26e-10
rs2272696	1.21e-10
rs2272697	1.22e-10
rs227361	2.7e-09
rs227368	2.32e-10
rs227375	8.91e-10
rs2285582	3.19e-08
rs2285583	1.05e-08
rs228611	1.92e-11
rs228612	3.72e-08
rs228613	4.18e-09
rs228614	3.71e-09
rs228616	3.69e-09
rs228617	2.69e-08
rs228618	2.8e-09
rs228619	2.26e-08
rs228623	3.86e-09
rs228624	3.57e-09
rs228625	4.8e-09
rs228626	5.23e-09
rs228627	5.91e-09
rs228628	3.42e-08
rs228629	3.34e-08
rs228630	2.63e-08
rs228631	2.3e-08
rs228632	2.93e-08
rs2286795	4.96e-08
rs2286796	4.53e-08
rs2301594	3.13e-08
rs230502	1.36e-08
rs230510	1.26e-08
rs230530	2.02e-08
rs2316763	1.25e-12
rs2316764	1.24e-12
rs2316765	2.75e-13
rs2316766	2.55e-13
rs2316767	2.88e-13
rs2316768	2.88e-13
rs2316769	1.28e-11
rs2316771	1.25e-12
rs2316772	1.23e-12
rs2316773	7.82e-13
rs2316774	8.85e-13
rs2316782	1.04e-13
rs2316783	1.27e-13
rs2316784	3.13e-13
rs2316948	2.4e-13
rs2316951	2.61e-13
rs2316952	2.38e-13
rs2316953	2.17e-13
rs2316954	1.54e-13
rs2316955	1.51e-13
rs2316956	1.69e-13
rs2324082	7.54e-09
rs2349070	1.41e-09
rs2349073	8.55e-11
rs2395477	2.14e-08
rs2409654	2.15e-10
rs2409655	2.69e-10
rs2409656	7.77e-10
rs2409784	4.95e-08
rs241020	2.45e-13
rs241021	1.67e-13
rs241022	2.35e-13
rs241023	2.39e-13
rs241024	2.11e-13
rs241025	1.24e-12
rs241026	2.15e-13
rs241027	2.38e-13
rs241028	2.57e-13
rs241029	2.39e-13
rs241030	2.4e-13
rs241031	2.25e-13
rs241032	2.14e-13
rs241033	2.07e-13
rs241034	2.79e-13
rs241035	3.04e-13
rs241036	2.77e-13
rs241037	2.21e-13
rs241038	2.62e-13
rs241039	2.47e-13
rs241041	3.24e-13
rs241042	2.49e-13
rs241044	2.96e-13
rs241045	2.68e-13
rs242559	6.59e-13
rs242561	4.71e-13
rs2428490	4.51e-09
rs2428535	4.54e-08
rs2429438	1.76e-10
rs2429440	5.26e-11
rs2435200	1.07e-09
rs2435201	7.21e-10
rs2435204	1.28e-12
rs2442722	4.79e-08
rs2442744	2.78e-08
rs2458203	1.18e-08
rs2458216	3.02e-10
rs2458217	8.24e-11
rs2458218	1.05e-12
rs2469937	7.01e-11
rs2469939	1.4e-10
rs2469940	1.44e-10
rs2469941	1.29e-10
rs2469943	1.36e-10
rs2469944	1.41e-10
rs2471737	7.88e-10
rs2507984	2.72e-08
rs2523531	7.18e-09
rs2523533	7.63e-09
rs2523540	5.6e-09
rs2523544	5.2e-09
rs2523549	4.64e-09
rs2523552	3.98e-09
rs2523562	2.39e-08
rs2523563	4.23e-09
rs2523567	2.04e-09
rs2523568	2.54e-09
rs2523569	2.49e-09
rs2523641	2.85e-08
rs2524122	4.89e-08
rs2524130	4.63e-08
rs2532239	2e-12
rs2532322	3.16e-12
rs2532329	8.4e-11
rs2532330	2.21e-10
rs2532339	1.01e-10
rs2532340	1.33e-10
rs2532343	5.13e-12
rs2532349	3.38e-12
rs2532363	9.32e-14
rs2532364	1.53e-13
rs2532395	3.72e-13
rs2532416	2.66e-13
rs2532417	2.32e-13
rs2532423	2.91e-13
rs2532424	3.26e-12
rs2596432	9.85e-09
rs2668611	1.29e-10
rs2668614	1.33e-10
rs2668622	1.96e-10
rs2668626	7.95e-11
rs2668627	2.39e-11
rs2668639	1.14e-12
rs2668645	1.19e-13
rs2668653	1.09e-13
rs2668662	2.2e-13
rs2668665	2.05e-13
rs2668668	5.91e-13
rs2668670	3.08e-13
rs2668687	5.88e-11
rs2668692	4.71e-13
rs2668694	1.92e-13
rs2668709	7.4e-13
rs2668713	6.6e-11
rs2668719	3.15e-10
rs2684641	9.81e-09
rs2693359	6.17e-11
rs2693362	1.91e-11
rs2696422	7.64e-14
rs2696423	2.73e-13
rs2696429	9.4e-13
rs2696430	4.84e-11
rs2696494	2.77e-12
rs2696495	1.96e-12
rs2696515	3.24e-12
rs2696516	8.6e-13
rs2696518	4.19e-11
rs2696522	4.14e-12
rs2696524	5.42e-12
rs2696525	6.2e-12
rs2696527	4.6e-12
rs2696528	1.15e-11
rs2696530	3e-11
rs2696532	1.97e-11
rs2696533	1.18e-11
rs2696535	1.22e-11
rs2696541	3.01e-08
rs2696542	1.19e-10
rs2696547	8.46e-11
rs2696549	8.08e-11
rs2696550	7.02e-11
rs2696551	7.53e-11
rs2696555	2.93e-10
rs2696559	3.17e-10
rs2696561	1.82e-10
rs2696568	2.16e-12
rs2696569	1.78e-12
rs2696607	1.43e-13
rs2696610	1.62e-13
rs2696673	1.34e-12
rs2696694	1.45e-08
rs2732601	1.72e-13
rs2732613	2.01e-12
rs2732625	5.36e-14
rs2732629	2.99e-13
rs2732630	3.75e-13
rs2732631	1.51e-13
rs2732649	2.66e-11
rs2732650	1.26e-09
rs2732651	2.04e-09
rs2732652	3.21e-10
rs2732654	5e-09
rs2732655	4.49e-09
rs2732677	1.33e-08
rs2732682	1.11e-10
rs2732683	1.11e-10
rs2732685	4.14e-12
rs2732699	4.44e-10
rs2732704	8.34e-11
rs2732705	1.81e-10
rs2732706	4.18e-11
rs2732707	3.69e-11
rs2732708	7.84e-11
rs2732710	1.29e-10
rs2732711	1.17e-10
rs2732712	3.45e-11
rs2732713	1.6e-10
rs2779207	3.16e-08
rs2779208	3.43e-08
rs2779210	2.39e-08
rs28364021	1.7e-13
rs28364023	1.19e-12
rs28364025	3.98e-12
rs2838	4.9e-13
rs28416808	2.5e-13
rs28434571	4.32e-10
rs28439143	2.72e-13
rs28439278	1.2e-12
rs2844545	2.43e-08
rs2844546	2.65e-08
rs2844549	2.73e-08
rs2844562	4.04e-08
rs2844566	4.14e-08
rs2844569	9.24e-09
rs2844570	6.25e-09
rs2844571	7.34e-09
rs2844572	4.85e-09
rs2844573	5.3e-09
rs2844574	5.69e-09
rs2844578	3.9e-09
rs2844581	4.49e-09
rs2844583	4.71e-09
rs2844627	4.79e-08
rs2844630	4.32e-08
rs28516015	4.45e-08
rs2853983	3.47e-08
rs2853985	3.61e-08
rs2853989	6.84e-09
rs2853990	8.79e-09
rs2853995	5.51e-09
rs2853997	4.62e-09
rs28566988	6.94e-09
rs28573147	5.85e-09
rs2864087	1.12e-12
rs28646281	5.46e-10
rs2866406	1.35e-10
rs2866407	9.1e-11
rs2866408	9.98e-11
rs2866409	1.15e-10
rs2866410	3.87e-11
rs2866411	3.93e-11
rs2866412	3.38e-11
rs2866413	1.44e-10
rs2866414	1.25e-10
rs2873268	1.69e-11
rs2873269	1.3e-11
rs28766879	1.07e-10
rs28782316	1.79e-10
rs28795799	2.75e-13
rs28842820	4.27e-08
rs28849176	1.33e-10
rs28862997	1.73e-09
rs28869791	8.09e-11
rs28886904	1.45e-10
rs2902661	9.27e-13
rs2902662	1.09e-12
rs2903283	1.23e-10
rs2903705	2.52e-13
rs2906006	1.47e-13
rs2906007	1.88e-13
rs2906009	1.43e-13
rs2942164	2.71e-13
rs2942165	2.45e-13
rs2942166	3.41e-13
rs2942167	2.48e-13
rs2942168	2.23e-13
rs2942169	2.58e-13
rs2942170	2.5e-13
rs2942175	3.26e-10
rs2942176	3.09e-10
rs2942177	3.09e-10
rs2949997	1.27e-13
rs2950015	1.18e-13
rs2950656	3.88e-11
rs2950691	3.11e-10
rs2950692	3.14e-10
rs2950693	3.04e-10
rs2950694	2.96e-10
rs2950706	2.17e-11
rs2957297	1.44e-11
rs2957321	4.67e-13
rs2960000	2.17e-09
rs2978641	3.27e-08
rs3072094	4.07e-12
rs3087534	5.64e-14
rs3089	9.55e-14
rs3095151	1.01e-08
rs3095154	6.45e-09
rs3095171	4.31e-08
rs3108317	2.72e-13
rs3108318	4.85e-13
rs3110331	5.6e-14
rs3112511	2.41e-08
rs3130443	4.29e-08
rs3130444	4.96e-08
rs3130781	9.97e-09
rs3131787	7.95e-09
rs3184504	4.23e-11
rs3185378	4.13e-08
rs3194585	1.2e-10
rs33945021	6.23e-09
rs33969351	8.84e-11
rs34008514	8.81e-13
rs34018943	5.31e-09
rs34043286	2.01e-13
rs34046424	5.32e-11
rs34097347	6.84e-13
rs34104358	5.13e-09
rs34104813	2.92e-08
rs34162554	7.39e-11
rs3418	2.42e-13
rs34195569	8.73e-13
rs34211253	8.8e-13
rs34232924	3.66e-13
rs34283254	3.53e-13
rs34303488	4.79e-12
rs34331598	5.65e-09
rs34349956	1.95e-10
rs34363898	9.15e-09
rs34416056	8.89e-13
rs34416574	7.07e-09
rs34465449	5.08e-09
rs34579278	8.48e-13
rs34579536	1.43e-13
rs34642884	8.57e-11
rs34698708	8.12e-09
rs34739559	1.19e-12
rs34887474	5.4e-09
rs34927087	2.42e-09
rs35030168	7.27e-09
rs35031468	2.52e-08
rs35076622	2.23e-08
rs35095634	1.46e-10
rs35112949	1.95e-10
rs35163442	3.66e-13
rs35168566	4.83e-08
rs35282504	8.22e-13
rs35350651	1.34e-10
rs35354512	2.51e-08
rs35433693	4.99e-08
rs35443051	3.49e-14
rs35489312	5.45e-09
rs35524223	3.21e-14
rs35557848	3.79e-08
rs35565381	1.15e-08
rs35626715	1.2e-08
rs35631660	9.18e-13
rs35739911	1.21e-09
rs35762856	2.03e-08
rs35833914	1.46e-13
rs35879086	8.88e-13
rs35888807	8.16e-09
rs36036607	8.6e-11
rs36047693	8.65e-13
rs36050210	8.76e-11
rs36076725	1.45e-13
rs36114997	8.64e-09
rs36123991	4.57e-12
rs36206870	2.13e-09
rs365825	1.83e-13
rs366858	2.47e-13
rs367820416	1.96e-13
rs368284065	4.88e-13
rs368673667	1.42e-13
rs369209138	3.33e-13
rs369234167	2.1e-13
rs369332489	1.86e-11
rs370558872	1.57e-13
rs371894855	2.68e-11
rs371996525	3.16e-13
rs372745970	2.12e-13
rs372810927	1.84e-13
rs373294137	1.51e-12
rs3733202	1.07e-10
rs373695612	1.34e-12
rs374039905	1.38e-11
rs374090709	2.67e-10
rs374242426	2.62e-09
rs374316043	4.5e-13
rs374470873	2.45e-12
rs374952396	1.53e-11
rs3760297	1.77e-08
rs376120	2.71e-13
rs3769818	9.82e-11
rs3769821	1.17e-08
rs3769823	1.49e-08
rs3774932	1.78e-08
rs377762376	1.52e-12
rs378392	4.96e-13
rs3785621	3.92e-08
rs3785628	4.83e-08
rs3785884	7.81e-14
rs3808604	2.23e-14
rs3809272	1.79e-08
rs383241	2.73e-13
rs385199	3.97e-13
rs385383	2.3e-13
rs385691	2.3e-13
rs3865315	2.07e-14
rs3885074	5.35e-13
rs3885075	4.83e-13
rs389217	2.49e-13
rs389978	1.32e-13
rs3912060	1.33e-13
rs3912061	1.61e-13
rs3912062	1.63e-13
rs3912063	1.41e-13
rs391338	3.45e-13
rs3919455	2.19e-13
rs392116	4.04e-13
rs393152	1.82e-13
rs393675	2.42e-13
rs393838	2.31e-13
rs3946526	7.1e-09
rs396593	2.23e-13
rs4013	1.29e-10
rs4019	1.3e-10
rs404574	4.31e-09
rs4074462	9.75e-13
rs411305	9.08e-12
rs41280116	3.77e-13
rs41280118	6.62e-13
rs413519	3.04e-13
rs41374248	1.78e-13
rs413778	2.58e-13
rs41382552	1.83e-13
rs413844	2.6e-13
rs41384744	2.56e-13
rs413917	2.72e-13
rs413967	3.89e-09
rs41437445	1.68e-13
rs41457044	3.55e-13
rs415430	2.61e-11
rs417968	1e-13
rs422112	2.71e-13
rs4235405	2.55e-08
rs4240671	9.99e-10
rs4240672	2.73e-09
rs4240673	8.38e-09
rs424243	2.42e-13
rs4255816	1.19e-13
rs4277389	9.77e-13
rs4283261	1.45e-13
rs4306559	1.77e-13
rs430685	1.7e-11
rs430688	1.67e-13
rs4309444	1.24e-12
rs4310166	2.62e-09
rs4326350	7.19e-10
rs4327090	8.44e-12
rs4327091	3.89e-13
rs4335809	5.31e-13
rs4340365	1.8e-11
rs4341787	3.32e-13
rs434428	2.26e-13
rs434598	2.37e-13
rs434644	3.65e-09
rs434805	2.09e-13
rs434971	2.4e-13
rs436667	2.73e-13
rs4368940	2.85e-10
rs4371195	7.27e-13
rs4383188	7.21e-14
rs4390635	1.13e-12
rs439558	3.6e-13
rs439945	9.77e-14
rs4401083	1.13e-12
rs440778	1.76e-13
rs4435297	4.72e-08
rs444071	2.69e-13
rs4441322	2.32e-13
rs444967	2.02e-13
rs4470185	5.46e-09
rs4471723	1.44e-13
rs4471725	1.18e-13
rs4471726	8.53e-13
rs4479288	1.1e-11
rs4479289	3.53e-12
rs4479290	3.12e-13
rs4482334	3.43e-13
rs4485406	7.56e-14
rs4486953	2.83e-13
rs448830	2.37e-13
rs449501	2.94e-13
rs4496586	6.99e-10
rs4496928	2.06e-08
rs450237	1.9e-13
rs451737	1.64e-13
rs4523962	3.28e-13
rs4525537	3.36e-13
rs4528616	1.06e-13
rs453997	2.32e-13
rs4547797	1.3e-10
rs4548919	4.99e-14
rs455028	2.35e-13
rs4554431	2.25e-09
rs4564621	1.29e-12
rs4566211	9.25e-13
rs4566212	1.28e-12
rs4569335	1.08e-12
rs4570007	4.71e-08
rs4579121	1.3e-10
rs4581739	6.28e-14
rs4586937	1.6e-10
rs4597358	3.02e-14
rs4605208	3.71e-12
rs4606752	1.81e-14
rs4608377	1.64e-13
rs4609898	3.37e-12
rs4609899	8.49e-13
rs4617909	1.11e-12
rs4627402	8.29e-12
rs4630591	6.08e-13
rs4640231	3.22e-13
rs4678	8.24e-09
rs4766578	1.45e-10
rs4792708	2.96e-08
rs4792709	2.55e-08
rs4792712	1.99e-08
rs4792713	1.42e-08
rs4792715	1.2e-08
rs4792716	4.53e-08
rs4792717	4.19e-08
rs4792718	1.23e-08
rs4792732	4.71e-08
rs4792735	4.9e-09
rs4792824	3.36e-13
rs4792891	1.01e-09
rs4840514	8.99e-14
rs4840525	5.55e-10
rs4841410	1.68e-10
rs4841432	4.34e-13
rs4841458	3.08e-08
rs4841460	2.09e-10
rs5025115	4.65e-08
rs5026246	1.44e-13
rs5026469	9.27e-11
rs5026470	6.11e-11
rs5026471	6.52e-11
rs5026472	5.97e-11
rs5026473	1.04e-10
rs5026474	8.94e-11
rs5026475	5.6e-09
rs5026476	9.32e-11
rs538628	2.23e-11
rs55637012	8.01e-11
rs55638417	1.34e-12
rs55642947	5.9e-09
rs55643511	1.51e-09
rs55645418	9.78e-13
rs55646970	2.15e-12
rs55648326	1.58e-08
rs55649944	2.15e-13
rs55651627	2.14e-13
rs55652155	1.71e-09
rs55653657	1.94e-13
rs55653937	9.47e-14
rs55653963	4.3e-12
rs55657917	4.15e-12
rs55660209	1.82e-11
rs55662347	1.97e-13
rs55663797	2.34e-09
rs55668363	2.47e-12
rs55669046	4.28e-13
rs55669501	7.48e-14
rs55671319	2.1e-09
rs55672516	5.38e-14
rs55673092	2.16e-12
rs55673340	1.15e-12
rs55682376	1.7e-13
rs55685451	7.12e-14
rs55686102	5.86e-14
rs55688739	2.52e-13
rs55690782	2.46e-13
rs55691306	9.62e-14
rs55692232	1.34e-13
rs55703888	4.67e-09
rs55707339	2.4e-12
rs55709241	4.5e-13
rs55711631	2.05e-13
rs55711941	2.67e-13
rs55714296	2.41e-13
rs55718212	2.94e-13
rs55719714	2.03e-12
rs55721252	2.46e-13
rs55725840	2.88e-12
rs55726761	1.76e-13
rs55735563	1.39e-13
rs55736025	1.72e-13
rs55744103	1.26e-13
rs55746658	2.82e-13
rs55746869	2.22e-09
rs55747440	1.23e-12
rs55751924	1.14e-11
rs55760800	1.19e-13
rs55763795	3.38e-13
rs55767267	1.64e-13
rs55768605	2.07e-13
rs55779147	1.68e-12
rs55780786	7.06e-14
rs55780945	2.84e-13
rs55781174	2.98e-12
rs55787105	3.29e-12
rs55787734	2.39e-12
rs55788597	7.44e-14
rs55788678	1.14e-13
rs55790407	5.49e-09
rs55794067	7.22e-14
rs55801356	1.19e-12
rs55802590	5.16e-14
rs55810795	2.21e-13
rs55821155	2.86e-13
rs55823844	1.69e-13
rs55825513	9.79e-14
rs55831516	2.41e-12
rs55838058	2.95e-12
rs55840731	3.54e-13
rs55841786	8.21e-14
rs55848210	3.11e-11
rs55849949	3.18e-12
rs55849973	5.56e-12
rs55864131	1.48e-13
rs55865707	3.54e-13
rs55874169	1.12e-13
rs55874939	1.01e-08
rs55876817	2.58e-13
rs55877243	2.7e-13
rs55881134	1.8e-13
rs55885063	5.98e-14
rs55886080	1.9e-13
rs55886302	2.06e-12
rs55888391	1.97e-12
rs55893711	1.87e-13
rs55894109	2.03e-13
rs55895732	2.43e-13
rs55896111	3.33e-12
rs55900347	1.75e-13
rs55905252	1.93e-13
rs55907036	3.68e-13
rs55909047	9.1e-14
rs55913645	1.96e-13
rs55915917	1.76e-12
rs55925547	1.77e-09
rs55927630	6.98e-13
rs55929190	1.02e-12
rs55929431	8.14e-14
rs55930887	1.65e-09
rs55933304	2.17e-13
rs55937610	1.67e-13
rs55939347	1.14e-13
rs55942528	1.25e-11
rs55943044	1.43e-13
rs55943606	2.48e-13
rs55943825	1.39e-13
rs55944735	2.37e-13
rs55946323	3.38e-13
rs55947022	7.66e-13
rs55947210	1.05e-12
rs55955207	1.71e-13
rs55960528	2.32e-13
rs55962674	3.96e-12
rs55967721	1.24e-12
rs55972157	3.52e-13
rs55972730	1.55e-13
rs55973918	3.3e-12
rs55974014	8.07e-13
rs55975673	1.96e-13
rs55978005	3.62e-13
rs55979424	1.29e-12
rs55980621	3.77e-13
rs55987700	1.5e-13
rs55989971	3.69e-12
rs55991914	3.36e-12
rs55996632	1.22e-13
rs56002706	7.34e-14
rs56005713	5.1e-09
rs56006248	9.8e-13
rs56013908	1.07e-12
rs56015792	1.73e-09
rs56020833	7.29e-09
rs56023918	7.86e-11
rs56023973	2.17e-13
rs56026128	1.44e-11
rs56026232	1.78e-12
rs56026524	3.57e-12
rs56036719	2.94e-12
rs56040418	2.32e-13
rs56041778	1.01e-12
rs56042957	1.43e-13
rs56043061	5.11e-09
rs56043078	3.24e-12
rs56046029	3.34e-11
rs56046792	3.82e-12
rs56062621	2.44e-12
rs56070245	6.09e-12
rs56080482	3.27e-13
rs56082319	1.89e-12
rs56099546	1.16e-12
rs56100013	3.55e-13
rs56100031	2.8e-13
rs56100710	1.82e-12
rs56101773	1.95e-13
rs56108300	1.68e-13
rs56109041	8.95e-11
rs56109643	3.08e-12
rs56110538	3.67e-13
rs56113217	1.33e-12
rs56119705	8.46e-14
rs56122299	7.27e-11
rs56127111	5.88e-13
rs56127309	2.01e-13
rs56136075	2.04e-12
rs56146262	9.11e-12
rs56150806	3.1e-13
rs56159231	1.74e-09
rs56160448	3.12e-12
rs56162163	5.19e-13
rs56166491	2.57e-13
rs56166546	3.31e-13
rs56167344	3.35e-12
rs56167560	4.5e-12
rs56168907	1.28e-12
rs56168933	6.7e-09
rs56178230	8.7e-13
rs56180212	2.99e-13
rs56189701	1.63e-13
rs56192497	3.25e-08
rs56192752	1.54e-09
rs56194412	2.09e-13
rs56194509	3.92e-12
rs56197117	8.41e-14
rs56200760	4.17e-13
rs56201245	3.22e-13
rs56205560	1.48e-12
rs56212100	1.19e-08
rs56214516	3.6e-11
rs56220242	3.33e-12
rs56226437	3.4e-13
rs56227067	2.15e-12
rs56233672	2.93e-13
rs56234850	1.7e-13
rs56240678	1.14e-13
rs56249080	2.03e-12
rs56249311	7.19e-14
rs56249780	1.88e-13
rs56254732	1.23e-11
rs56257094	4.6e-14
rs56268325	4.74e-12
rs56269136	1.32e-12
rs56269147	1.2e-08
rs56273589	1.45e-13
rs56280222	1.78e-12
rs56280951	3.86e-13
rs56283089	3.58e-13
rs56288604	1.21e-11
rs56289364	8.65e-13
rs56290582	2.21e-12
rs56294117	2.98e-13
rs56295996	1.02e-12
rs56298110	1.08e-12
rs56299858	1.68e-12
rs56301449	2.61e-13
rs56301633	1.99e-13
rs56302057	2.76e-13
rs56303031	2.79e-10
rs56303672	1.21e-13
rs56306380	8.19e-14
rs56312737	3.85e-13
rs56314414	4.71e-09
rs56317731	3.35e-13
rs56318865	9.51e-13
rs56319902	1.2e-13
rs56323304	7.23e-12
rs56323408	1.72e-12
rs56323722	3.29e-12
rs56323832	3.51e-13
rs56327054	2.81e-12
rs56328224	2.38e-13
rs56329743	1.69e-11
rs56338487	2.09e-13
rs56340658	3.05e-13
rs56343551	2.16e-13
rs56347602	2.11e-12
rs56354807	2.95e-13
rs56356641	3.32e-13
rs56357543	1.1e-12
rs56364632	2.52e-13
rs56365901	2.05e-13
rs56367860	2.92e-13
rs56369036	1.73e-12
rs56374431	3.25e-08
rs56380663	2e-13
rs56384960	1.05e-12
rs56385754	2.38e-12
rs56387266	4.38e-12
rs56387391	2.09e-13
rs56391096	5.21e-13
rs56397077	2.68e-12
rs56398500	8.55e-13
rs56400821	4.9e-13
rs56406407	3.16e-12
rs56406462	2.06e-13
rs56971664	1.61e-13
rs57125350	7.07e-09
rs57145255	1.47e-08
rs57211637	2.63e-10
rs57222984	4.62e-13
rs57348261	6.5e-11
rs57381820	4.02e-09
rs57436158	2.22e-08
rs57463114	1.09e-10
rs57696714	4.99e-09
rs57900869	7e-09
rs58065122	2.96e-10
rs58193873	7.03e-11
rs5860730	5.31e-11
rs58879558	1.34e-13
rs59128235	5.33e-09
rs59308963	5.38e-09
rs593720	3.27e-13
rs59453558	4.47e-10
rs594591	2.07e-13
rs59567264	2.77e-10
rs597808	1.57e-12
rs60069701	7.48e-10
rs60167323	1.64e-11
rs60240620	1.08e-10
rs60410697	1.22e-13
rs60814418	1.9e-11
rs611351	2.72e-13
rs61349729	4.42e-08
rs61667602	1.99e-12
rs62053939	2.45e-13
rs62053940	2.63e-13
rs62053943	4.11e-08
rs62053945	2.29e-13
rs62053946	3.2e-13
rs62053947	3e-13
rs62053948	2.25e-13
rs62053949	2.1e-13
rs62053950	2.7e-13
rs62053951	2.44e-13
rs62053952	2.31e-13
rs62053953	2.62e-13
rs62053954	3.85e-13
rs62053955	2.32e-13
rs62053956	2.59e-13
rs62053957	2.98e-13
rs62053958	1.63e-13
rs62053959	1.54e-13
rs62054372	5.22e-12
rs62054378	4.47e-12
rs62054380	4.35e-12
rs62054381	4.45e-12
rs62054382	4.61e-12
rs62054383	4.87e-12
rs62054384	2.2e-12
rs62054387	1.01e-12
rs62054388	1.11e-12
rs62054389	1.08e-12
rs62054390	1.15e-12
rs62054392	1.2e-12
rs62054393	1.16e-12
rs62054394	1.18e-12
rs62054395	1.06e-12
rs62054396	9.16e-13
rs62054397	1.01e-12
rs62054398	1.04e-12
rs62054399	1.06e-12
rs62054400	1.27e-12
rs62054411	1.15e-12
rs62054412	1.04e-12
rs62054413	1.06e-12
rs62054414	1.07e-12
rs62054417	1.02e-12
rs62054418	1.06e-12
rs62054419	1.04e-12
rs62054420	8.69e-13
rs62054421	8.82e-13
rs62054424	9.03e-13
rs62054425	8.89e-13
rs62054426	1.05e-12
rs62054427	7.05e-13
rs62054428	8.46e-13
rs62054429	5.99e-13
rs62054431	6.31e-13
rs62054432	6.23e-13
rs62054433	5.97e-13
rs62054434	6.27e-13
rs62054435	6.58e-13
rs62054436	4.89e-13
rs62054437	9.29e-13
rs62054438	7e-13
rs62054439	6.93e-13
rs62054440	5.46e-13
rs62054442	6.31e-13
rs62054760	6.87e-13
rs62054761	6.68e-13
rs62054762	8.16e-13
rs62054763	3.14e-13
rs62054802	5.66e-13
rs62054803	4.19e-13
rs62054804	4.51e-13
rs62054805	3.86e-13
rs62054806	4.08e-13
rs62054807	1.72e-09
rs62054809	2.24e-13
rs62054811	2.3e-13
rs62054814	2.74e-13
rs62054815	1.27e-13
rs62054817	1.35e-12
rs62054818	1.21e-12
rs62054819	1.01e-12
rs62054820	1.13e-12
rs62054822	2.59e-12
rs62054823	8.56e-12
rs62054824	1.78e-11
rs62054825	1.84e-11
rs62054831	1.3e-11
rs62054832	1.42e-11
rs62054833	1.35e-11
rs62054834	1.54e-11
rs62054835	9.92e-12
rs62054839	2.97e-12
rs62054840	2.53e-12
rs62054841	2.08e-12
rs62054842	2.89e-12
rs62054843	2.83e-12
rs62054844	2.03e-12
rs62054846	2.14e-12
rs62054857	2.15e-12
rs62054858	2.21e-12
rs62054859	2.21e-12
rs62055460	2.4e-12
rs62055461	2.1e-12
rs62055462	2.46e-12
rs62055463	2.55e-12
rs62055464	2.16e-12
rs62055465	2.18e-12
rs62055466	2.25e-12
rs62055467	2.43e-12
rs62055468	2.68e-12
rs62055469	3.4e-12
rs62055470	3.07e-12
rs62055471	3.07e-12
rs62055475	7.58e-13
rs62055476	7.81e-13
rs62055477	8.18e-13
rs62055478	5.77e-13
rs62055483	8.44e-13
rs62055486	9.3e-13
rs62055488	9.36e-13
rs62055489	1.03e-12
rs62055490	9.59e-13
rs62055491	9.33e-13
rs62055492	9.92e-13
rs62055493	1.37e-12
rs62055494	1.43e-12
rs62055495	1.18e-12
rs62055496	5.43e-13
rs62055497	1.92e-13
rs62055498	2e-13
rs62055499	1.91e-13
rs62055500	1.95e-13
[truncated: 1,189 more rows]

## Sheet: table s3
Table S3: Statistically Significant Genes Associated with ASD and Neutrophils Identified by Pleiotropy Analysis
shom	p.shom
rs10000339	3.65e-10
rs10000471	1.66e-08
rs10000663	9.04e-10
rs10001066	1.13e-08
rs1000329	9.22e-33
rs10003491	2.41e-09
rs10004996	6.12e-15
rs10005565	7.37e-19
rs10006384	3.73e-15
rs10007915	2.22e-14
rs10008294	1.32e-09
rs10009462	1.6e-18
rs10009488	1.15e-18
rs10010970	1.05e-18
rs10011223	2.47e-08
rs10012289	1.09e-10
rs10012321	4.95e-10
rs10012656	3.46e-09
rs10012962	1.27e-18
rs10013085	1.06e-08
rs10013613	2.53e-08
rs10014102	2.63e-08
rs10014698	4e-08
rs10014744	7.41e-10
rs10015626	1.17e-18
rs10017143	5.34e-33
rs10019219	7.36e-33
rs10019300	3.65e-09
rs10019318	2.22e-18
rs1002015	3.74e-09
rs10021017	1.94e-08
rs10023688	5.39e-10
rs10024167	5.91e-10
rs10024473	1.66e-08
rs10025605	8.74e-10
rs10025845	2.5e-10
rs10026131	5.56e-25
rs1002640	9.33e-09
rs10026615	6.98e-10
rs10027070	1.66e-09
rs10027407	2.13e-09
rs10027415	1.79e-09
rs10027437	3.73e-14
rs10029133	3.99e-09
rs10030567	2.46e-13
rs10031141	7.14e-18
rs10032206	1.51e-08
rs10032458	7.82e-10
rs10032998	2.94e-08
rs10033356	1.69e-08
rs10033596	6.97e-09
rs10036760	1.9e-09
rs10037055	1.35e-09
rs10042073	2.29e-08
rs1004246	1.53e-19
rs10049995	1.33e-08
rs10050061	1.53e-08
rs10050705	1.78e-14
rs10052964	2.22e-14
rs10056655	1.4e-09
rs1005819	3.65e-09
rs10058572	1.4e-11
rs1006192	1.87e-08
rs10063803	3.45e-09
rs10067863	2.22e-14
rs10068127	1.92e-09
rs10072499	9.95e-10
rs1007654	5.77e-51
rs1007655	9.69e-51
rs10078004	4.49e-22
rs10080429	1.16e-09
rs1008048	2.61e-08
rs1008084	9.16e-14
rs10082818	7.25e-09
rs10082928	3e-09
rs10083670	5.93e-09
rs10083679	6.47e-09
rs1008610	1.05e-12
rs10086521	5.31e-09
rs1008723	4.61e-18
rs10088263	9.3e-18
rs10089216	4.44e-10
rs10092214	4.37e-10
rs10092335	6.89e-10
rs10093113	3.59e-10
rs10093127	5.05e-10
rs10093654	5.16e-10
rs10093797	5.15e-10
rs10098310	1.5e-08
rs10098472	3.09e-08
rs10098491	3.67e-08
rs10099100	5.93e-14
rs10099921	2.25e-10
rs10102877	7.31e-10
rs10103048	3.13e-08
rs10107630	3.57e-08
rs10109359	4.74e-08
rs1011082	8.04e-19
rs10111625	7.91e-10
rs10111658	3.59e-08
rs10112388	1.04e-09
rs10112594	4.73e-08
rs1012411	2.46e-09
rs10127731	7.78e-10
rs10145540	1.33e-08
rs10152831	1.95e-09
rs1015521	1.4e-13
rs10157664	6.91e-10
rs10157686	1.67e-08
rs10158411	4.86e-11
rs10158937	8.26e-10
rs10164319	2.74e-08
rs10164323	2.05e-08
rs10165041	2.91e-08
rs10166376	1.34e-22
rs10166994	3.44e-10
rs10167415	1.35e-17
rs10168889	1.61e-19
rs10169346	3.34e-21
rs10171108	1.3e-09
rs10171849	1.66e-09
rs10171998	1.33e-09
rs10172375	2.91e-10
rs10173251	1.22e-19
rs10173538	1.43e-08
rs10173636	4.61e-19
rs10176241	6.13e-09
rs10176274	3.62e-09
rs10176436	1.95e-08
rs10179816	1.46e-19
rs10180005	1.31e-21
rs10180020	4.9e-08
rs10184034	1.3e-08
rs10185155	2.18e-08
rs10186307	1.6e-19
rs10186441	1.52e-19
rs10186527	1.57e-08
rs10187842	8.12e-10
rs10188292	3.33e-09
rs10188539	1.31e-10
rs10189235	2.03e-20
rs10189666	9.13e-19
rs10190311	2.45e-19
rs10193402	1.85e-08
rs10195132	1.45e-19
rs10196095	1.63e-09
rs10196106	1.79e-15
rs10196416	3.11e-11
rs10197246	9.05e-13
rs10200279	4.35e-13
rs10200815	1.11e-18
rs10201587	1.7e-08
rs10202187	2.75e-08
rs10203174	1.66e-19
rs10203499	2.49e-18
rs10204535	2.44e-08
rs10205361	5.08e-19
rs1020752	3.79e-08
rs1020759	2.63e-09
rs1020760	1.94e-09
rs10207930	1.28e-08
rs10210125	3.02e-10
rs10210507	3.03e-10
rs10210955	1.05e-08
rs10211126	1.21e-09
rs1021156	5.23e-10
rs1021157	3.88e-08
rs10213458	2.15e-25
rs10213606	2.24e-25
rs1021480	2.99e-12
rs1021481	2.83e-12
rs10220750	2.24e-08
rs10221243	2.81e-17
rs10221252	1.17e-10
rs10227088	3.77e-09
rs10228068	1.1e-16
rs10228137	2.23e-11
rs10228623	3.14e-15
rs1022981	6.08e-12
rs10230283	5.27e-15
rs10238623	9.89e-09
rs10243206	5.77e-09
rs10243593	1.78e-08
rs10251980	1.58e-11
rs10254284	9.9e-09
rs10254829	9.31e-09
rs10264735	5.69e-15
rs10264895	2.75e-11
rs1026920	4.25e-10
rs10276180	1.72e-09
rs1027699	3.16e-12
rs1028396	3.83e-16
rs1028397	1.46e-18
rs1028819	5.12e-12
rs1029083	2.33e-09
rs1029463	3.31e-15
rs1029809	1.53e-29
rs1029990	1.4e-22
rs1029991	1.43e-22
rs1029992	1.33e-22
rs1029993	2.29e-22
rs1029994	3.29e-22
rs10305645	7.4e-13
rs10305664	2.06e-12
rs10305672	3.31e-12
rs10305673	2.98e-12
rs10305697	2.11e-12
rs10305704	2.7e-12
rs10305711	2.6e-12
rs10305714	2.26e-12
rs10305720	5.17e-13
rs1030964	5.11e-09
rs1031458	6.33e-22
rs1031459	1.13e-38
rs1031460	6.48e-22
rs1032625	2.41e-11
rs1034329	2.31e-08
rs1035142	2.24e-13
rs1036751	3.34e-08
rs1038353	2.47e-21
rs10398	6.04e-13
rs10399947	1.01e-11
rs10402422	3.61e-33
rs1040284	3.16e-11
rs10402946	3.17e-15
rs10403020	1.25e-10
rs10403249	7.1e-09
rs10403676	5.2e-18
rs10404046	6.43e-33
rs10404237	5.06e-16
rs10405116	9.83e-11
rs10405447	1.51e-13
rs10405479	3.26e-08
rs10405636	2.7e-08
rs10405866	3.3e-17
rs10405924	1.08e-10
rs10406579	2.83e-14
rs10406581	1.68e-14
rs10408776	3.83e-08
rs10408945	3.15e-14
rs10409003	3.81e-08
rs10409401	1.38e-17
rs10409483	7.85e-09
rs10409505	1.07e-08
rs10409518	8.35e-16
rs10409948	5.72e-15
rs10410819	5.19e-31
rs10411009	2.97e-09
rs1041164	1.72e-12
rs10411858	3.18e-08
rs10411936	3.65e-33
rs10412060	2.95e-14
rs10412365	8.74e-34
rs10412468	7.97e-15
rs10413118	1.79e-10
rs10413237	2.56e-08
rs10413787	3.13e-31
rs10413805	2.11e-30
rs10414751	6.75e-31
rs10416645	8.4e-11
rs10417427	9.16e-31
rs10417904	3.14e-15
rs10419395	3.75e-10
rs10419404	2.57e-08
rs10419696	3.03e-18
rs10419921	1.87e-15
rs10420373	4e-20
rs10420726	9.92e-11
rs10421112	4.05e-33
rs10421742	2.93e-15
rs10423599	9.24e-10
rs10423726	7.69e-20
rs10424451	7.64e-11
rs10424463	6.6e-18
rs10424657	3.08e-20
rs10425982	1.26e-08
rs10426317	1.3e-14
rs10426525	3.86e-13
rs1042658	1.8e-118
rs10427083	1.92e-08
rs1042711	1.96e-24
rs1042713	9.31e-18
rs1042714	9.09e-25
rs10430077	2.38e-08
rs10432413	3.23e-08
rs1043327	1.96e-08
rs10433875	1.02e-16
rs10438436	3.67e-08
rs10439463	5e-19
rs10442	2.09e-08
rs10443259	9.88e-10
rs10443260	3.28e-10
rs10443261	1.67e-10
rs10445308	9.19e-20
rs10445310	2.36e-79
rs10445333	1.47e-16
rs10445334	2.86e-13
rs10445335	2.9e-13
rs10445336	3.07e-13
rs10445337	5.35e-17
rs10445338	8.5e-17
rs10445362	7.8e-16
rs10445363	1.01e-15
rs10445364	1.4e-16
rs10445365	9.69e-11
rs10445366	2.05e-11
rs10445367	2.78e-11
rs10445368	3.3e-13
rs10445369	2.85e-13
rs10445370	3.06e-13
rs10445371	6.4e-17
rs10447414	1.22e-09
rs1044873	9.8e-10
rs10451230	1.44e-24
rs10451283	1.49e-14
rs1045252	2.18e-10
rs1045285	1.35e-10
rs1045286	1.26e-10
rs1045287	1.14e-10
rs1045289	1.26e-10
rs1045290	9.94e-11
rs1045599	1.62e-24
rs1045929	5e-111
rs1046011	2.63e-11
rs10460340	3.49e-08
rs10461139	5.49e-16
rs10466829	1.32e-12
rs10466905	2.7e-17
rs10469465	1.07e-30
rs10469466	9.55e-31
rs10469467	5.5e-30
rs10469468	5.65e-30
rs10469469	9.76e-31
rs10472982	1.18e-15
rs10474048	3.9e-08
rs1047564	4.13e-08
rs10476217	1.57e-08
rs10479009	1.87e-08
rs1048203	7.33e-11
rs10486590	2.99e-13
rs10486594	1.27e-15
rs10491104	5.48e-25
rs10491143	6.72e-16
rs10491144	4.42e-16
rs10491434	1.74e-15
rs10492165	2.08e-12
rs10492166	1.58e-12
rs10493379	4.4e-10
rs10495273	1.07e-10
rs10495274	4.32e-08
rs10495899	4.5e-12
rs10495903	5.55e-20
rs10496436	1.26e-09
rs10499052	4.91e-10
rs10499053	6.5e-10
rs10502249	1.84e-09
rs10503409	1.82e-13
rs10503410	1.72e-13
rs10508895	1.22e-09
rs10508896	3.34e-09
rs10510418	5.47e-10
rs10514611	2.06e-10
rs10514879	5.15e-14
rs10514897	5.43e-17
rs10514898	5.57e-17
rs10514899	2.8e-09
rs10514901	7.4e-18
rs10514903	1.12e-17
rs10514904	2.78e-17
rs10516681	3.81e-08
rs10518120	5.04e-11
rs10518717	3.68e-10
rs10520687	1.12e-08
rs1052551	7.61e-17
rs1052553	8.23e-17
rs1052587	4.76e-17
rs1052590	4.21e-17
rs1052594	9.96e-17
rs10532850	2.69e-15
rs10534362	2.3e-12
rs1053496	1.24e-15
rs1053732	8.79e-15
rs1054029	5.27e-16
rs1054037	4.1e-16
rs1054176	5.55e-13
rs1054283	6.14e-10
rs1054609	1.02e-21
rs10556115	2.31e-23
rs10562519	1.74e-09
rs1056618	5.64e-12
rs1056620	1.51e-11
rs10569111	3.03e-25
rs10569550	3.99e-19
rs10576042	5.39e-12
rs10584341	1.46e-10
rs1058873	4.39e-09
rs1058900	9.02e-22
rs1058935	4.87e-24
rs10589831	1.89e-51
rs1059091	8.34e-16
rs10591465	7.69e-10
rs1059174	5.94e-09
rs1059453	3.17e-10
rs1059542	8.3e-16
rs1059570	4.21e-09
rs10609284	2.78e-12
rs1061536	1.06e-11
rs1061539	3.96e-08
rs10624573	2.21e-08
rs10624769	9.54e-10
rs1062908	2.14e-10
rs1063280	2.79e-08
rs1063320	1.28e-09
rs10633231	3.4e-11
rs10635011	1.13e-09
rs10643259	2.72e-12
rs10644117	3.2e-12
rs10646922	1.94e-24
rs10649173	1.41e-08
rs10652837	1.53e-22
rs10657359	4.13e-08
rs10657378	9.37e-09
rs1065822	4.65e-26
rs10663464	9.63e-11
rs10665937	3.48e-10
rs10677082	3.5e-12
rs10678986	7.18e-12
rs10682449	3.01e-12
rs10684399	2.06e-23
rs10690319	7.01e-12
rs10692875	3.46e-10
rs10692876	2e-12
rs10693935	5.96e-42
rs10701425	6.02e-10
rs10708071	7.98e-09
rs10708318	8.91e-10
rs10712070	5.58e-16
rs10713602	1.59e-14
rs10715428	7.02e-13
rs10715698	4.03e-12
rs10719070	4.32e-08
rs1072389	1.35e-09
rs10734833	1.06e-08
rs10734834	2.47e-10
rs10736403	6.99e-10
rs10740118	3.93e-09
rs10743819	1.38e-12
rs10743823	8.29e-13
rs10743891	7.11e-09
rs10743892	3.02e-08
rs10743899	4.12e-09
rs10744770	8.63e-09
rs10747512	9.11e-12
rs10749755	1.87e-10
rs10749756	6.51e-10
rs10750215	3.61e-13
rs10750216	2.83e-13
rs10750217	2.51e-13
rs1075068	1.97e-12
rs10751647	3.18e-22
rs10751648	2.53e-22
rs10757287	7.74e-10
rs1075901	1.24e-24
rs10761731	1.27e-09
rs10761737	3.61e-09
rs10761739	4.2e-09
rs10761741	4.25e-09
rs1076222	4.78e-17
rs107689	2.57e-12
rs107690	3.16e-12
rs10772062	1.15e-12
rs10772070	9.77e-12
rs10772071	4.2e-12
rs10772072	4.3e-12
rs10772073	3.07e-12
rs10772074	2.95e-12
rs10772079	4.38e-13
rs10772083	3.08e-08
rs10772085	6.98e-13
rs10772087	1.01e-12
rs10772091	6.12e-13
rs10772092	6.29e-13
rs10772094	3.37e-12
rs10772102	1e-14
rs10772108	1.56e-14
rs10772127	1e-11
rs10772128	8.33e-12
rs10772132	1.81e-22
rs10772137	1.21e-12
rs10772138	1.39e-12
rs10772280	1.77e-10
rs10772289	2.14e-10
rs10772292	9.08e-09
rs10772294	8.59e-09
rs1077358	8.2e-16
rs10774611	5.31e-11
rs10774613	3.74e-08
rs10774616	6.35e-09
rs10774619	4.58e-09
rs10774621	3.37e-09
rs10774624	7.46e-37
rs10774625	1.15e-35
rs10782161	6.58e-11
rs10782162	4.05e-10
rs1078268	5.29e-17
rs1078269	4.7e-17
rs10783148	7.98e-12
rs10783149	7.04e-12
rs10783151	6.03e-12
rs10783152	7.99e-12
rs10783155	1.68e-08
rs1078830	1.65e-15
rs10788792	1.26e-13
rs10788794	2.46e-13
rs10789184	1.62e-10
rs10789192	1.93e-10
rs10789193	1.69e-10
rs10789194	8.29e-10
rs10789195	9.3e-10
rs10790515	1.44e-09
rs10790516	1.99e-09
rs10790517	3.03e-13
rs10790518	5.01e-14
rs10790519	1.56e-13
rs10793962	4.31e-08
rs10794307	3.77e-14
rs10794308	5.55e-10
rs1079432	1.04e-10
rs1079434	6.76e-11
rs1079533	4.33e-26
rs1079534	1.57e-24
rs10796884	2.31e-08
rs10803758	1.15e-08
rs10804111	3.03e-13
rs10804112	7.79e-13
rs10804586	3.77e-17
rs10805067	3.19e-18
rs1080595	3.92e-12
rs1080596	2.86e-12
rs10806995	5.63e-09
rs10807844	5.32e-21
rs10808546	5.49e-10
rs10811664	7.01e-10
rs10811665	1.74e-10
rs1081512	8.96e-14
rs10822155	7.91e-09
rs10822159	3.9e-09
rs10844380	1.36e-11
rs10844427	2.02e-11
rs10844456	1.94e-11
rs10844468	1.88e-11
rs10844503	2.83e-11
rs10844537	1.17e-11
rs10844562	8.32e-13
rs10844569	1.76e-12
rs10844597	1.07e-12
rs10844609	1.14e-12
rs10844610	7.24e-13
rs10844615	1.37e-12
rs10844617	6.61e-13
rs10844622	1.14e-12
rs10844626	1.03e-12
rs10844627	9.47e-13
rs10844630	6.68e-13
rs10844632	5.75e-13
rs10844633	7.66e-13
rs10844635	7.12e-13
rs10844636	6.56e-13
rs10844637	6.36e-13
rs10844638	9.43e-13
rs10844639	7.04e-13
rs10844640	1.01e-11
rs10844657	2.49e-13
rs10844673	1.36e-10
rs10844682	2.03e-14
rs10844706	1.46e-17
rs10844737	7.06e-23
rs10844749	2.16e-22
rs10844750	2.87e-22
rs10844769	1.46e-12
rs10844790	6.32e-14
rs10845128	3.77e-08
rs10845130	1.78e-08
rs10845140	3.07e-09
rs10845143	5.04e-09
rs10847	9.66e-10
rs10849918	2.45e-12
rs10849919	1.07e-11
rs10849920	9.51e-12
rs10849922	9.33e-13
rs10849925	2.87e-15
rs10849935	1.1e-08
rs10849938	4.86e-10
rs10849940	1.33e-08
rs10850001	1.77e-20
rs10850034	4.44e-20
rs10851404	4.55e-09
rs10852833	1.67e-27
rs10852834	6.36e-31
rs10852935	2.5e-21
rs10852936	4.11e-21
rs10857132	6.66e-10
rs10857135	3.82e-09
rs10857215	3.51e-08
rs10872032	5.32e-10
rs10872034	3.7e-10
rs10875332	3.18e-12
rs10875333	5.62e-12
rs10875335	3.34e-12
rs10875336	7.32e-12
rs10875338	5.88e-12
rs10875339	6.37e-12
rs10875340	6.41e-12
rs10875341	7.57e-12
rs10875342	1.09e-11
rs10875343	6.16e-12
rs10875353	4.32e-08
rs10882872	6.25e-09
rs10882873	1.21e-09
rs10882874	2.2e-09
rs10888384	1.73e-14
rs10888385	1.65e-14
rs10888386	5.15e-12
rs10888387	2.93e-14
rs10888388	1.15e-16
rs10888391	2.27e-13
rs10888392	1.29e-12
rs10888393	2.11e-12
rs10888394	2.65e-13
rs10888395	3.44e-13
rs10888397	2.07e-11
rs10888398	1.2e-11
rs10888399	2.45e-09
rs10889551	1.81e-11
rs10889556	3.86e-12
rs10889558	6.02e-12
rs10889559	4.42e-12
rs10889561	1.08e-11
rs10889564	1.45e-09
rs10889565	2.07e-09
rs10889568	7.75e-10
rs10889569	2.63e-10
rs10889570	3.72e-10
rs10889573	3.22e-10
rs10889574	1.59e-10
rs10889576	1.17e-09
rs10892870	9.17e-14
rs10892871	8.78e-12
rs10892873	3.25e-14
rs10892875	3.48e-13
rs10903332	9.2e-09
rs10903333	1.4e-08
rs10916075	1.24e-10
rs10930948	1.96e-09
rs10930950	2.04e-09
rs10931936	1.36e-13
rs10931942	1.26e-08
rs10934860	4.3e-12
rs10938092	3.83e-17
rs10938094	1.87e-18
rs10938095	1.87e-18
rs10938096	1.95e-18
rs10938097	1.55e-18
rs10938100	1.67e-18
rs10938101	8.12e-19
rs10938106	4.75e-33
rs10938107	1.68e-43
rs10940213	4.45e-08
rs10940215	1.33e-08
rs10944312	3.86e-08
rs10948036	9e-09
rs10952276	1.21e-08
rs10952277	1.04e-08
rs109536	3.59e-08
rs1095673	6.16e-10
rs1095674	6.06e-10
rs10957153	1.22e-13
rs10957159	2.59e-17
rs10957160	1.41e-17
rs10957896	1.94e-09
rs10957897	3.51e-09
rs10965266	6.77e-09
rs10965269	9.99e-09
rs10971921	7.02e-09
rs10971930	1.72e-09
rs10980797	3.52e-08
rs10993894	4.8e-09
rs10993895	2.08e-08
rs11012	4.67e-11
rs1103084	5.94e-10
rs1104033	2.81e-08
rs11052372	8.04e-11
rs11052423	3.96e-11
rs11052426	1.71e-11
rs11052552	1.84e-12
rs11052604	1.99e-11
rs11052710	8.5e-13
rs11052713	7.27e-13
rs11052717	1.57e-12
rs11052750	7.89e-13
rs11052751	9.77e-13
rs11052752	9.68e-13
rs11052754	6.04e-12
rs11052756	4.8e-12
rs11052877	1.88e-17
rs11052969	2.54e-11
rs11052970	3.05e-11
rs11052971	1.95e-11
rs11052978	1.01e-11
rs11053043	1.51e-12
rs11053808	6.32e-09
rs1105569	3.32e-14
rs1105570	4.44e-14
rs1105571	2.84e-14
rs11057189	3.59e-08
rs11064175	2.08e-11
rs11064177	3.34e-13
rs11065780	9.65e-10
rs11065781	1.19e-11
rs11065784	2.98e-10
rs11065785	1.01e-12
rs11065822	1.61e-18
rs11065827	4.88e-09
rs11065857	8.16e-10
rs11065875	1.39e-10
rs11065878	4.65e-08
rs11065898	1.58e-08
rs11065961	4.46e-10
rs11065979	5.37e-32
rs11065987	1.74e-26
rs11065991	3.11e-26
rs11066152	1.69e-09
rs11066188	2.27e-24
rs11066272	6.43e-14
rs11066283	8.1e-25
rs11066301	5.76e-23
rs11066309	5.66e-25
rs11066320	1.3e-22
rs11066395	8.86e-09
rs1106740	2.44e-13
rs11070327	8.99e-09
rs11070328	1.97e-10
rs1107820	1.19e-16
rs11078320	5e-25
rs11078321	4.14e-25
rs11078327	1.42e-24
rs11078328	3.81e-26
rs11078330	3.23e-26
rs11078331	7.32e-25
rs11078332	2.41e-27
rs11078333	1.58e-27
rs11078337	4.06e-27
rs11078921	1.5e-19
rs11078925	6.53e-22
rs11078926	1.84e-23
rs11078927	1.5e-23
rs11078928	6.28e-23
rs11078930	9.29e-99
rs11078931	1.14e-99
rs11078934	2.67e-107
rs11078935	8.1e-89
rs11078936	1.08e-79
rs11079717	2.22e-15
rs11079718	2.18e-14
rs11079719	1.12e-14
rs11079720	6.23e-15
rs11079721	4.13e-15
rs11079723	8.72e-15
rs11079724	9.42e-15
rs11079725	6.48e-17
rs11079729	5.7e-17
rs11084881	8.79e-09
rs11085727	4.51e-08
rs11086028	2.82e-14
rs11086029	1.03e-15
rs11086031	2.65e-14
rs11086108	1.32e-08
rs11086109	1.89e-11
rs11089620	1.11e-08
rs11089629	2.97e-08
rs11097786	1.8e-13
rs11097787	3.15e-08
rs11097788	1.15e-10
rs11097789	5.78e-13
rs11097882	9.53e-14
rs11097884	4.1e-13
rs11097887	6.16e-10
rs11098948	8.67e-09
rs11098957	3.75e-10
rs11098964	1.33e-09
rs11098965	5.3e-10
rs11098977	1.45e-09
rs11098983	3.04e-09
rs11099559	3.99e-08
rs11099561	3.52e-08
rs11117411	4.81e-09
rs11117416	1.39e-10
rs11117420	7.71e-11
rs11117422	1.47e-10
rs11117426	6.58e-15
rs11117427	7.09e-15
rs11117429	1.22e-10
rs11117431	1.01e-18
rs11117432	7.34e-16
rs11117433	8.43e-16
rs1111863	9.61e-13
rs1111864	8.54e-13
rs1111865	4.16e-13
rs1111866	5.01e-13
rs11123161	1.07e-08
rs111231652	3.37e-18
rs111239033	9.77e-28
rs111240522	6.77e-17
rs111242075	2.64e-10
rs11124929	6.52e-13
rs111259120	1.32e-16
rs111273167	1.16e-16
rs111295615	1.28e-17
rs111304541	2.45e-09
rs111305917	3.56e-08
rs111312739	1.75e-12
rs111321973	1.86e-15
rs111324579	5.09e-17
rs111327992	5.52e-17
rs111354229	3.56e-10
rs111364350	4.54e-17
rs111370985	5.55e-14
rs111371454	7.24e-12
rs111372048	1.25e-16
rs111374028	4.06e-14
rs11137467	8.41e-12
rs111392251	1.04e-11
rs111413387	2.95e-12
rs111415173	1.29e-14
rs111421683	3.98e-10
rs111423688	5.12e-11
rs111424940	1.2e-17
rs111433752	7.11e-17
rs111446248	3.5e-12
rs111447859	1.29e-16
rs111458598	3.07e-11
rs111482966	1.17e-17
rs111497072	1.36e-15
rs11150589	2.11e-09
rs11150590	1.88e-08
rs111511018	2.92e-14
rs111519055	5.02e-17
rs111520035	1.73e-16
rs111520413	3.52e-14
rs11153161	3.6e-10
rs11153168	3.93e-09
rs11153171	1.35e-09
rs11153174	3.75e-11
rs11153175	3.76e-11
rs11153176	4.26e-11
rs11153177	6.13e-11
rs11153180	7.35e-11
rs11153181	7.33e-11
rs11153214	5.2e-09
rs111535660	1.49e-15
rs111541901	5.79e-17
rs111545708	1.5e-19
rs111592783	2.28e-08
rs111609078	1.16e-13
rs111631027	3.38e-26
rs111633684	1.36e-08
rs111652694	5.99e-17
rs111664122	5.93e-17
rs111664546	7.84e-13
rs11166505	1.62e-12
rs11166506	6.67e-12
rs11166512	4.79e-12
rs11166513	6.35e-12
rs11166514	6.44e-12
rs11166515	1.97e-11
rs11166516	2.41e-11
rs11166538	2.01e-10
rs11166547	2.61e-08
rs111675407	5.13e-10
rs111676341	1.64e-17
rs111678697	8.62e-18
rs11168066	9.2e-24
rs11168067	2.83e-24
rs11168068	3.98e-24
rs11168070	1.25e-24
rs111689007	9.62e-17
rs111709860	2.28e-09
rs111720289	1.33e-19
rs111724389	1.09e-17
rs1117253	2.83e-15
rs111735741	7.65e-16
rs111739681	1.45e-14
rs111751251	9.54e-16
rs111753823	4.46e-22
rs111762044	3.3e-10
rs111774312	5.68e-14
rs111783562	8.08e-21
rs111812200	4.57e-22
rs111825734	4.1e-16
rs1118393	1.28e-09
rs111842513	2.33e-13
rs111848559	1.07e-117
rs111853996	1.15e-16
rs111854089	1.55e-12
rs11185602	2.7e-09
rs11185603	1.51e-09
rs111867887	3.61e-09
rs111878933	9.46e-16
rs111880194	8.47e-18
rs111882733	4.23e-21
rs111898797	3.07e-20
rs111902958	1.1e-24
rs111905143	4.23e-17
rs111905669	2.96e-13
rs111912558	2.63e-14
rs111913701	4.96e-17
rs111920741	2.47e-17
rs111941646	8.4e-17
rs111947872	8.51e-26
rs111951038	4.18e-09
rs111952388	3.72e-17
rs111957446	4.55e-17
rs111960572	1.76e-10
rs111962225	6.71e-13
rs111962400	5.69e-10
rs111970616	2.76e-17
rs111972148	1.95e-16
rs111972983	3.8e-14
rs111976319	5.4e-17
rs111985258	2.68e-14
rs111990232	4.34e-10
rs112003140	7.7e-17
rs112003311	3.79e-16
rs112010353	8.99e-17
rs112019592	8.66e-11
rs112020928	4.25e-21
rs11204668	1.09e-13
rs11204669	7.62e-13
rs11204671	2.28e-12
rs11204675	2.38e-14
rs11204677	3.43e-15
rs11204678	1.15e-14
rs11204679	4.53e-15
rs11204680	5.93e-15
rs11204682	2.74e-13
rs11204684	3.48e-15
rs11204687	3.65e-14
rs11204691	3.31e-14
rs11204692	3.53e-14
rs11204693	1.25e-16
rs11204694	1.35e-13
rs11204695	9.34e-17
rs11204696	1.29e-13
rs11204697	5.49e-14
rs11204698	1.88e-13
rs11204699	1.71e-13
rs11204701	1e-12
rs11204702	1.28e-16
rs11204704	7.01e-14
rs11204705	5.62e-14
rs11204707	1.12e-12
rs11204708	5.87e-13
rs11204709	5.87e-13
rs11204710	5.84e-13
rs11204711	4.18e-13
rs11204712	1.36e-16
rs11204713	3.88e-14
rs11204717	2.47e-13
rs11204718	2.82e-13
rs11204722	2.46e-13
rs11204723	9.39e-13
rs11204724	7.91e-11
rs11204725	6.7e-16
rs11204726	2.54e-13
rs11204733	3.4e-12
rs11204735	3.33e-15
rs11204737	5.21e-15
rs11204739	1.34e-11
rs11204742	1.68e-11
rs11204743	2.49e-10
rs11204744	3.17e-09
rs11204747	9.35e-12
rs11204748	1.01e-11
rs11204749	1.57e-11
rs11204750	1.77e-11
rs11204751	9.17e-09
rs11204752	1.36e-11
rs112058117	4.26e-16
rs11206809	8.72e-09
rs112073200	6.03e-18
rs112074397	6.42e-17
rs112082260	2.79e-13
rs11208654	5.21e-11
rs11208655	4.98e-12
rs11208657	4.72e-12
rs11208658	4.41e-12
rs11208674	3.57e-09
rs11208676	1.19e-09
rs11208677	1.24e-09
rs11208678	1.49e-09
rs11208679	1.3e-09
rs11208685	4.06e-09
rs11208686	1.93e-09
rs11208687	2.13e-09
rs11208688	1.59e-09
rs11208689	3.8e-10
rs11208690	5.31e-10
rs11208691	8.9e-11
rs11208692	2.85e-10
rs11208693	1.58e-10
rs11208695	1.54e-10
rs11208696	1.5e-10
rs11208698	4.68e-10
rs11208699	3.25e-10
rs11208701	1.86e-10
rs11208702	2.82e-10
rs11208703	2.28e-10
rs11208704	3.4e-10
rs11208705	3.21e-10
rs11208706	2.44e-10
rs11208707	3.94e-10
rs11208708	7.41e-10
rs11208709	2.56e-10
rs11208710	9.2e-10
rs11208711	2.14e-10
rs11208715	3.02e-10
rs11208716	1.93e-10
rs11208717	1.97e-10
rs11208718	1.9e-10
rs11208719	4.89e-10
rs11208720	7.62e-10
rs11208976	7.6e-10
rs11208979	7.84e-10
rs112097097	2.77e-11
rs1120986	8.1e-11
rs112102887	2.16e-17
rs112116311	1.16e-16
rs112123127	5.32e-14
rs112137135	6.48e-15
rs112140009	3.27e-08
rs112155389	4.6e-17
rs112158477	4.27e-08
rs112163286	8e-09
rs112166495	5.08e-17
rs112169475	1.68e-16
rs11218716	3.28e-09
rs11218720	2.54e-12
rs11218721	1.81e-12
rs11218722	1.68e-12
rs11218724	1.71e-10
rs11218725	1.28e-14
rs11218726	3.14e-08
rs11218734	4.46e-11
rs11218735	4.1e-11
rs11218736	6.69e-12
rs11218738	6.41e-12
rs11218740	1.89e-14
rs11218752	1.04e-11
rs112197756	1.82e-16
rs112206871	1.88e-16
rs1122380	1.2e-17
rs1122381	1.17e-17
rs112243618	4.91e-14
rs112247468	3.56e-10
rs112254607	2.34e-13
rs112268347	7.54e-09
rs112275277	1.12e-16
rs112275793	2.92e-10
rs112282947	1.44e-21
rs112283360	2.25e-19
rs112294024	1.1e-13
rs112297763	1.16e-08
rs112305062	5.22e-10
rs112305366	2.21e-14
rs112310745	6.12e-17
rs112327620	5.46e-15
rs112333322	9.16e-17
rs112340521	1.47e-20
rs112348802	7.86e-17
rs112364920	2.87e-17
rs112377352	1.64e-09
rs112385572	9.53e-17
rs112387154	9.47e-21
rs112401617	1.14e-17
rs112402370	2.68e-17
rs112410994	4.67e-10
rs112411882	2e-25
rs112411928	1.25e-16
rs112413037	7.05e-09
rs112415880	1.98e-16
rs112416866	1.39e-20
rs112425426	8.33e-17
rs112431991	1.38e-16
rs112439933	3.63e-17
rs112443540	5.69e-14
rs112448722	4.49e-10
rs112454267	6.45e-17
rs11246059	4.21e-11
rs11246062	1.67e-10
rs11246065	9.63e-10
rs11246067	2.62e-12
rs112480703	6.68e-18
rs112493812	1.96e-16
rs112499310	3.66e-09
rs11250086	2.75e-09
rs11250087	7.21e-09
rs11250088	7.91e-09
rs112501193	4.72e-09
rs1125156	2.65e-26
rs112523436	9.18e-14
rs112528980	3.66e-12
rs112534607	2.44e-12
rs112538459	7.05e-11
rs112547435	1.89e-10
rs112556326	1.45e-16
rs112560196	1.69e-17
rs112570965	5.16e-14
rs112572874	5.03e-17
rs112578465	5.85e-17
rs112583797	2.58e-16
rs112587959	3.73e-08
rs112588484	3.32e-13
rs112594884	2.04e-10
rs112596352	4.65e-17
rs112597362	1.82e-16
rs112599908	9.37e-11
rs1126148	2.82e-27
rs112637166	8.86e-17
rs11263892	1.3e-08
rs112647192	4.51e-17
rs11264980	5.32e-09
rs11264982	4.77e-09
rs11264992	3.7e-09
rs11265005	3.38e-08
rs11265022	2.07e-09
rs1126647	3.5e-18
rs112665297	3.97e-11
rs112668841	3.37e-19
rs11267024	1.37e-09
rs112672376	1.8e-09
rs112674766	9.19e-17
rs112685626	1.11e-09
rs112694524	2.31e-31
rs112707363	6.41e-23
rs112718432	1.46e-13
rs112738761	5.48e-13
rs112746008	7.12e-17
rs112750270	4.93e-14
rs112793491	2.55e-20
rs112796910	4.86e-08
rs112801539	1.25e-21
rs112804961	2.04e-16
rs112813837	4.47e-21
rs112813897	8.25e-18
rs11282358	3.9e-10
rs112836774	2.32e-17
rs112842383	1.12e-08
rs11284616	1.41e-25
rs11285885	2.19e-12
rs112884766	5.93e-09
rs112890540	8.49e-09
rs112893440	3.3e-17
rs112893615	4.62e-16
rs112915466	1.13e-16
rs112916880	2.21e-16
rs112924476	8.02e-30
rs112944494	3.73e-09
rs112950348	2.55e-16
rs112967224	8.11e-14
rs112972619	2.99e-16
rs112972772	8.63e-26
rs11297295	3.1e-10
rs11297950	1.42e-13
rs112995313	9.23e-15
rs112995489	1.3e-10
rs112997627	1.02e-16
rs11301391	1.4e-09
rs113029914	7.91e-17
rs1130355	2.18e-10
rs1130363	1.4e-09
rs113040517	2.61e-11
rs113042517	6.66e-10
rs113056783	3.72e-12
rs113061994	6.97e-13
rs113093579	7.19e-13
rs113113767	2.12e-10
rs113120855	1.45e-17
rs113130019	1.67e-14
rs113134013	6.7e-17
rs11313486	6.78e-10
rs113135335	1.15e-08
rs113135813	1.16e-08
rs113138968	2.05e-16
rs113139419	1.27e-08
rs113149695	2.18e-24
rs113156595	9.14e-21
rs113161176	1.26e-16
rs113173628	9.92e-14
rs113178301	8.54e-13
rs11318883	3.27e-14
rs113201171	4.82e-17
rs1132054	3.57e-08
rs113212493	2.11e-08
rs11322381	6.84e-10
rs113228366	4.7e-11
rs11323109	1.03e-20
rs11323127	2.54e-10
rs1132352	1.56e-14
rs11324077	2.84e-15
rs11327630	1.85e-103
rs113277432	3.16e-16
rs11329320	6.82e-12
rs113307788	3.56e-18
rs113311910	1.31e-15
rs113313477	3.04e-17
rs113313727	1.3e-14
rs113316734	5.44e-17
rs113322852	2.87e-11
rs113327263	9.38e-17
rs113343439	1.88e-16
rs113347741	4.63e-17
rs113373412	1.08e-20
rs113377695	9.99e-20
rs113387571	5.62e-10
rs113395365	1.37e-15
rs1134067	2.41e-13
rs113414067	1e-16
rs113428950	1.3e-09
rs113434679	1.96e-16
rs11343955	7.81e-09
rs11344039	1.45e-08
rs113446947	6.01e-14
rs113458726	4.01e-19
rs113469887	1.55e-08
rs113471597	2.4e-09
rs11347703	5.64e-09
rs11347943	1.79e-15
rs11348537	8.76e-19
rs113486004	3.77e-17
rs113518470	4.17e-14
rs113520245	2.77e-16
rs113537106	4.24e-17
rs11353916	8.87e-09
rs113542380	3.37e-32
rs113543283	7.06e-13
rs11354676	4.72e-08
rs113548623	4.34e-10
rs11355408	1.05e-24
rs113564729	4.23e-11
rs113575082	4.37e-11
rs11358608	6.62e-19
rs113589236	8.68e-17
rs11359748	1.01e-10
rs1136201	3.02e-10
rs113624451	2.29e-13
rs113627332	3.47e-15
rs113638513	1.19e-17
rs113661667	3.55e-14
rs113662566	1.8e-21
rs1136656	3.36e-09
rs1136688	1.48e-09
rs1136774	1.68e-15
rs113677423	2.73e-13
rs1136808	7.6e-14
rs1136917	1.21e-08
rs113691771	1.71e-09
rs1136949	1.15e-09
rs1137100	1.52e-10
rs1137160	3.68e-09
rs113728380	1.76e-16
rs113756354	6.66e-17
rs113758975	1.49e-17
rs113762328	7.23e-17
rs113762994	3.97e-14
rs1137656	7.53e-10
rs113767082	1.47e-08
rs113767809	1.86e-11
rs11377849	3.23e-08
rs113779505	2.1e-21
rs1137827	4.21e-08
rs113788190	4.8e-17
rs113790915	3.8e-15
rs113793114	1.54e-16
rs113795410	3.39e-09
rs113796169	2.03e-17
rs113797240	5.14e-11
rs113807991	4.45e-10
rs113808589	2.04e-08
rs11382482	5.24e-20
rs113830390	3.29e-11
rs113834264	9.03e-17
rs11383864	1.51e-10
rs11383974	4.81e-12
rs113855596	6.38e-30
rs113856644	3.82e-13
rs113857334	4.93e-16
rs11385751	3.53e-22
rs113862353	1.12e-08
rs113866618	9.8e-09
rs113869989	1.6e-11
rs113871181	4.97e-14
rs11387538	1.44e-22
rs11387610	1.2e-08
rs113878002	2.84e-10
rs113896715	1.59e-14
rs113903075	9.02e-09
rs11390403	4.32e-15
rs113909426	8.23e-18
rs113913301	1.96e-16
rs113919457	1.82e-09
rs113925422	3.63e-16
rs113934115	3.8e-14
rs113934718	4.49e-08
rs113948964	4.31e-12
rs113952577	6.5e-17
rs113955100	4.95e-17
rs113966327	2.9e-13
rs113967548	9.54e-11
rs11396927	7.71e-12
rs113976067	1.13e-17
rs11399056	5.64e-60
rs113991678	3.72e-14
rs11403399	4.54e-17
rs11406772	1.46e-09
rs11410605	7.44e-19
rs11412352	3.17e-08
rs114191734	2.46e-09
rs11420839	8.46e-11
rs114211283	1.45e-14
rs11422238	1.15e-22
rs11423469	1.39e-15
rs11424020	4.87e-51
rs114262395	2.51e-10
rs11428934	1.62e-14
rs114297139	1.86e-09
rs11430235	3.25e-12
rs11430735	7.52e-10
rs114345053	1.26e-09
rs11435438	2.96e-25
rs11436517	7.07e-16
rs11437384	9.1e-11
rs11438165	3.36e-09
rs11438979	2.24e-10
rs11442171	4.29e-15
rs11442835	9.44e-12
rs11445514	5.57e-11
rs1144700	2.09e-08
rs11448541	6.83e-10
rs114510001	2.54e-25
rs11451692	2.69e-08
rs11456321	2.33e-08
rs114563746	2.22e-20
rs11456863	9.17e-09
rs1145712	5.77e-10
rs1145713	4.52e-10
rs1145714	6.53e-10
rs1145715	5.96e-10
rs1145716	3.58e-10
rs11459182	2.8e-12
rs11459724	1.13e-24
rs1146246	7.18e-10
rs11463202	2.17e-10
rs114705770	2.84e-09
rs11473501	1.62e-08
rs11478790	3.33e-10
rs114805492	2.96e-11
rs114848806	1.89e-08
rs11486916	9.4e-09
rs114869584	3.5e-09
rs11513729	4.04e-24
rs115162333	1.15e-08
rs115170165	1.32e-08
rs1151996	9.32e-10
rs115221336	1.71e-10
rs115340020	7.76e-10
rs115391636	1.69e-09
rs115427247	7.58e-09
rs11543549	1.61e-09
rs115463529	1.11e-08
rs115490375	1.05e-09
rs11552229	1.68e-12
rs11556624	1.04e-08
rs11557154	1.57e-09
rs11557466	1.21e-21
rs11557467	3.13e-16
rs11561687	1.62e-09
rs115644852	3.03e-10
rs115656720	1.87e-10
rs11567685	5.28e-16
rs11567699	1.81e-16
rs11567701	2.64e-16
rs11567751	8.77e-16
rs11567755	1.22e-15
rs11574938	3.87e-09
rs11575895	1.27e-16
rs11575896	9.01e-17
rs11576045	4.49e-10
rs11577007	1.09e-10
rs11578103	1.25e-10
rs11578479	1.3e-10
rs11579736	2.63e-11
rs11579902	5.07e-14
rs11580229	7.39e-11
rs11581757	1.46e-11
rs11582281	3.79e-12
rs11582840	4.8e-14
rs11583636	5.91e-14
rs11583707	2.53e-11
rs11584184	7.37e-14
rs11584575	7.48e-14
rs11585169	1.32e-13
rs11586422	4.47e-14
rs11586604	1.17e-10
rs11587443	1.48e-10
rs11587444	2.41e-13
rs11588404	4.61e-14
rs11588904	1.34e-10
rs11589344	1.18e-10
rs11589458	1.68e-12
rs11589886	1.54e-11
rs1160109	3.2e-27
rs11601356	1.07e-08
rs11601869	2.05e-14
rs11602248	2.17e-09
rs11602951	9.42e-10
rs11602954	1.44e-09
rs116033990	3.82e-08
rs11603524	4.11e-08
rs11604127	3.22e-09
rs11605422	2.33e-14
rs11606108	2.82e-09
rs11606393	2.68e-09
rs11606532	2.02e-14
rs11607019	2.22e-09
rs116097055	3.81e-09
rs11610256	3.02e-08
rs11625487	3.86e-09
rs116278780	2e-11
rs11629979	1.13e-09
rs11630191	2.15e-11
rs11630223	4.12e-08
rs11630656	2.84e-10
rs11630799	1.04e-10
rs11631770	3.28e-11
rs11633799	1.91e-09
rs11635269	1.13e-09
rs11635565	8.78e-11
rs11635906	3.54e-11
rs116395971	3.72e-09
rs116400099	1.03e-12
rs11641016	9.62e-19
rs11641151	1.9e-09
rs11641153	2.2e-11
rs11641155	2.61e-11
rs11642286	2.75e-08
rs11642583	1.54e-21
rs11642873	1.16e-14
rs11644034	1.64e-10
rs11644411	1.15e-10
rs116451849	1.92e-21
rs11646027	3.11e-10
rs11646550	1.18e-21
rs11648480	1.79e-10
rs11649271	1.72e-21
rs11649318	8.97e-25
rs11649485	3.1e-19
rs11650283	5.15e-26
rs11650427	2.67e-29
rs11650438	8.33e-25
rs11650661	2.87e-16
rs11650678	8.87e-27
rs11650956	1.15e-28
rs11651290	4.34e-26
rs11651508	4.87e-26
rs11651578	5.52e-29
rs11651596	1.18e-23
rs11651955	3.87e-26
rs11652025	6.79e-25
rs11652044	1.42e-26
rs11652139	2.53e-81
rs11652924	4.11e-09
rs11653500	1.54e-26
rs11653585	3.83e-17
rs11653650	1.63e-29
rs11654	3.38e-24
rs11654208	1.85e-79
rs11654658	1.48e-28
rs11654745	6.15e-10
rs11655198	2.74e-16
rs11655264	1.82e-103
rs11655292	2.76e-16
rs11655325	6.8e-28
rs11655456	5.76e-25
rs11655655	1.1e-79
rs11655773	3.65e-27
rs11655906	3.11e-25
rs11655907	4.91e-25
rs11656046	1.9e-24
rs11656811	1.55e-28
rs11657160	1.54e-24
rs11657449	6.09e-29
rs11657637	2.38e-08
rs11657857	7.08e-11
rs11657912	4.73e-26
rs11658278	2.9e-16
rs11658328	7.32e-115
rs11658564	2.29e-24
rs11658993	1.55e-19
rs116630455	4.05e-08
rs116631966	6.4e-10
rs116650603	1.95e-12
rs11667601	1.57e-08
rs11668643	2.31e-12
rs11668719	2.19e-12
rs11669407	1.09e-09
rs116706170	4.45e-11
rs11671540	4.08e-09
rs11671863	9.1e-12
rs11673289	2.33e-13
rs116743579	2.23e-09
rs11676298	1.14e-08
rs11676412	1.9e-08
rs11678264	1.93e-12
rs11678840	3.29e-10
rs11679731	9.13e-10
rs11682778	2.13e-11
rs11684299	1.1e-08
rs11684463	3.81e-12
rs11684505	4.87e-08
rs11684601	2.94e-10
rs11685054	2.9e-11
rs11686139	1.53e-08
rs11687103	3.8e-08
rs11687123	2.32e-09
rs11687782	1.65e-08
rs11688120	3.17e-10
rs11690798	9.35e-10
rs11690881	2.24e-08
rs11691602	3.51e-08
rs11691621	1.18e-09
rs11692072	1.81e-09
rs11692430	3.42e-10
rs11692625	2.94e-10
rs11693055	3.85e-10
rs11693190	4.85e-12
rs11694173	1.26e-09
rs116956554	2.82e-14
rs117078420	8.67e-10
rs11712335	3.55e-08
rs117124984	1.1e-15
rs1171261	6.25e-12
rs1171262	6e-12
rs1171263	7.12e-12
rs1171264	5.33e-12
rs1171265	3.26e-09
rs1171266	2.37e-10
rs1171267	3.05e-09
rs1171268	3.01e-10
rs1171269	4.98e-12
rs1171270	4.82e-12
rs1171271	4.24e-12
rs1171272	4.62e-12
rs1171273	4.07e-12
rs1171274	3.33e-12
rs117127874	1.63e-09
rs1171280	3.61e-12
rs11717752	3.36e-38
rs117196542	1.03e-10
rs117198909	2.99e-09
rs11721624	4.79e-09
rs11721948	2.11e-15
rs11721984	3.03e-16
rs11722146	3.46e-12
rs11722631	2.48e-15
rs11722683	1.11e-09
rs11723120	1.83e-14
rs11723467	4.95e-16
rs11724614	6.66e-16
rs11725704	5.8e-45
rs11726195	2.56e-16
rs11726300	6.11e-12
rs11726441	9.74e-10
rs117266223	4.67e-10
rs11726786	2.4e-15
rs11727546	5.83e-16
rs117300236	1.37e-11
rs11730284	4.42e-18
rs11730560	4.5e-18
rs11730667	1.45e-18
rs11730881	1.17e-14
rs11732215	1.34e-12
rs11732737	9.57e-09
rs117329456	1.6e-12
rs11733020	2.11e-08
rs117331478	9.22e-25
rs11733208	5.27e-44
rs11733222	2.19e-18
rs11733293	1.16e-12
rs11733749	1.63e-12
rs11735256	3.36e-14
rs117365970	5.47e-14
rs117368197	1.34e-16
rs11741775	2.17e-09
rs11741826	2.18e-09
rs11742808	4.27e-08
rs11742878	2.62e-09
rs11745537	8.03e-09
rs11745591	3.63e-09
rs11746634	4.5e-24
rs117467207	5.05e-12
rs117478948	1.23e-13
rs117489071	4.1e-09
rs117504211	1.83e-13
rs11750992	5.29e-09
rs117513591	1.62e-09
rs117517258	1.13e-08
rs11751953	1.4e-09
rs117520868	3.46e-09
rs117529210	2.3e-08
rs11753645	2.64e-12
rs11753796	2.97e-08
rs1175540	3.79e-08
rs1175541	3.65e-08
rs11755487	7.85e-09
rs11756352	6.2e-09
rs11756385	1.53e-08
rs11756398	4.92e-09
rs11757567	1.78e-13
rs11757877	2.04e-12
rs11758152	6.29e-09
rs11758377	1.17e-08
rs11758809	7.1e-09
rs11758943	6.27e-09
rs11759727	3.85e-10
rs117601515	2.84e-10
rs11761189	7.59e-09
rs11761399	4.95e-10
rs117629202	1.55e-12
rs11764032	1.03e-08
rs11764049	4.41e-09
rs11764138	1.07e-08
rs11764186	1.11e-08
rs11764483	8.61e-09
rs117646503	7.17e-14
rs11766379	1.02e-08
rs117671496	7.42e-09
rs11767574	4.63e-09
rs11767598	9.78e-09
rs11768365	7.43e-17
rs117686404	5.72e-12
rs11769630	4.73e-12
rs11769703	1.02e-08
rs11769828	2.38e-09
rs117702676	1.16e-14
rs11770334	9.51e-09
rs11771411	4.47e-08
rs11771827	7.02e-09
rs11773763	2.59e-09
rs117753409	1.99e-08
rs11775560	1.76e-41
rs11775702	1.55e-10
rs11776011	6.7e-09
rs11776368	4.67e-09
rs117766930	1.3e-09
rs1177681	5.65e-12
rs11776965	2.25e-15
rs1177809	4.34e-08
rs11780594	1.05e-12
rs11781511	6.19e-09
rs11781910	4.58e-08
rs11781946	3.72e-08
rs117827273	3.16e-23
rs11783247	2.44e-08
rs11783641	3.98e-08
rs11783804	4.13e-08
rs11784144	6.7e-10
rs11785889	2.78e-11
rs11785966	7.93e-10
rs117864137	3.33e-09
rs117866384	5.48e-09
rs11795137	1.34e-09
rs117977330	7.01e-10
rs117989553	4.9e-10
rs117995241	1.47e-12
rs11800059	5.53e-17
rs11800855	5.27e-13
rs118009374	3.38e-10
rs118015800	4.3e-10
rs11803569	5.41e-14
rs11803940	1.77e-13
rs11804276	6.83e-14
rs11804481	8.19e-10
rs118051449	1.01e-08
rs11805308	6.48e-14
rs11807058	3.65e-14
rs11807238	3.59e-14
rs11807409	6.65e-14
rs11807450	1.33e-13
rs118087478	9.25e-16
rs11809906	1.27e-10
rs11810922	6.96e-12
rs11811946	6.97e-10
rs118155891	7.04e-11
rs118171389	5.37e-10
rs11830819	1.21e-08
rs11832104	4.11e-09
rs11835503	1.53e-08
rs11838131	2.97e-12
rs11845826	1.03e-08
rs11852609	1.78e-09
rs11854081	1.74e-10
rs11854632	1.37e-10
rs11854820	2.04e-10
rs11855906	2.01e-08
rs11856169	1.12e-08
rs1185692	5.53e-12
rs11857631	3.44e-09
rs11858068	9.88e-11
rs11858812	6.22e-11
rs1186	8.72e-11
rs11860480	3.92e-11
rs1186075	5.92e-12
rs1186403	3.45e-10
rs11867302	5.88e-99
rs11868060	1.83e-08
rs11868284	5.17e-29
rs11868809	1.26e-25
rs11869450	3.82e-25
rs11869563	4.45e-25
rs11869855	4.78e-51
rs11870608	1.77e-24
rs11870683	1.15e-92
rs11870965	1.13e-21
rs11871747	1.81e-117
rs11871961	3.65e-27
rs11872032	5.7e-27
rs11873039	1.97e-08
rs11878602	8.68e-33
rs11878825	5.41e-09
rs11880464	7.86e-11
rs11881751	2.59e-11
rs11886047	2.68e-12
rs1188806	4.09e-10
rs1188816	4.55e-10
rs1188817	4.12e-10
rs1188818	1.93e-10
rs1188819	4.25e-10
rs118882	3.04e-13
rs11889544	2.16e-17
rs11889803	7.93e-18
rs11891215	3.81e-12
rs11893772	1.59e-09
rs11893821	1.87e-12
rs11898821	1.06e-08
rs11899863	6.5e-25
rs11899984	3.18e-11
rs11901680	4.28e-18
rs11904361	6.9e-18
rs11906768	3.09e-16
rs11930856	1.11e-12
rs11930956	3.54e-18
rs11930978	1.44e-25
rs11931136	1.67e-08
rs11931142	1.96e-08
rs11931683	1.16e-08
rs11931774	1.2e-08
rs11931924	2.77e-18
rs11932825	3.45e-08
rs11934404	3.96e-10
rs11935791	1.76e-09
rs11936439	1.63e-08
rs11937477	1.29e-08
rs11938389	2.03e-18
rs11940594	1.15e-08
rs11942255	3.35e-08
rs11943799	2e-26
rs11944420	1.6e-10
rs11944584	2.18e-08
rs11945918	5.99e-13
rs11945919	6.18e-13
rs11945926	8.76e-13
rs11946205	1.62e-09
rs11946402	1.09e-09
rs11948371	4.53e-24
rs11949691	4.26e-13
rs11949736	1.17e-15
rs11950647	2.91e-08
rs11950763	7.07e-16
rs11950831	1.66e-13
rs11952663	8.16e-11
rs11953434	4.7e-08
rs11957351	3.25e-24
rs11957698	7.79e-09
rs11958811	1.33e-15
rs11958940	1.02e-23
rs11959427	1.42e-24
rs11959615	5.23e-24
rs11960511	2.5e-15
rs11960649	7.45e-24
rs11961369	1.43e-13
rs11964178	2.11e-10
rs11964533	2.16e-09
rs11964864	3.61e-08
rs11965640	6.38e-10
rs11966072	1.21e-09
rs11967108	3.94e-11
rs11968891	5.97e-10
rs11968978	1.68e-08
rs11974936	1.89e-15
rs11975366	1.02e-08
rs11975539	1.38e-17
rs11980487	2.84e-12
rs11981436	1.32e-08
rs11981515	1.07e-08
rs11986627	2.97e-08
rs11986947	4e-10
rs11989002	3.13e-16
rs11991662	2.97e-10
rs11995539	2.42e-13
rs11996321	5.24e-12
rs11998382	1.4e-13
rs12005199	4.52e-10
rs1201409	1.48e-12
rs12021623	2.83e-10
rs12023864	7.04e-10
rs12024269	1.71e-10
rs12025906	2.17e-10
rs12025977	1.97e-09
rs12026918	9.18e-10
rs12028951	1.65e-09
rs12030543	4.79e-10
rs12030956	1.42e-10
rs1203162	6.26e-10
rs1203163	4.19e-10
rs1203164	4.08e-10
rs12033452	3.99e-09
rs12034502	1.68e-10
rs12035604	6.14e-10
rs12035753	1.49e-10
rs12035757	1.54e-11
rs12038180	7.05e-10
rs12038998	1.29e-09
rs12039172	4.38e-10
rs12039953	4.44e-09
rs12040007	1.29e-09
rs12040399	3.44e-11
rs12040486	4.94e-08
rs12041363	3.24e-08
rs12041926	7.25e-10
rs12042379	6.3e-10
rs12042779	2.03e-10
rs12042807	1.8e-10
rs12042877	1.48e-09
rs12042884	1.27e-09
rs12042917	2.55e-09
rs12043254	2.98e-10
rs12043644	3.52e-10
rs12043772	3.77e-10
rs12044278	8.12e-10
rs12044492	8.37e-10
rs12044796	3.9e-10
rs12044799	1.85e-09
rs12044840	1.3e-10
rs12045893	3.3e-08
rs12047102	4.22e-12
rs12054283	2.22e-20
rs12056700	2.69e-21
rs12059949	1.49e-11
rs12061988	7.32e-13
rs12063547	5.84e-14
rs12064548	1.11e-13
rs12064701	3.2e-14
rs12066871	6.28e-12
rs12067556	3.22e-12
rs12067685	1.6e-11
rs12067936	3.27e-10
rs12068264	7e-13
rs12068561	4.67e-12
rs12071245	5.38e-14
rs12072339	7.52e-14
rs12075597	1.34e-11
rs12077833	5.53e-14
rs12082485	5.54e-12
rs12085275	3.08e-14
rs12085336	3.24e-13
rs12085597	3.65e-14
rs12086472	8.49e-14
rs12086630	3.03e-14
rs12088882	8.4e-12
rs12089731	2.47e-14
rs12089989	5.73e-14
rs12090215	1.72e-11
rs12094357	6.43e-12
rs12095002	3.39e-14
rs12096831	2.45e-11
rs12097963	1.46e-11
rs12101888	3.75e-08
rs12103884	2.99e-16
rs12104615	1.05e-21
rs12105394	4.24e-22
rs12105399	1.14e-21
rs12105626	5.4e-22
rs12105710	2.08e-22
rs12105786	1.2e-21
rs12106864	2.41e-19
rs12114284	2.33e-09
rs12116492	2.24e-13
rs12117131	1.37e-09
rs12117858	7.07e-10
rs12120154	5.96e-10
rs12122608	1.88e-11
rs12124117	6.29e-10
rs12124948	4.68e-08
rs12125650	2.19e-15
rs12125672	8.8e-15
rs12126004	1.38e-13
rs12126271	3.21e-13
rs12127241	1.3e-10
rs1212984	6.81e-12
rs12129846	1.6e-11
rs12130363	1.25e-16
rs12130476	2.85e-10
rs12130672	1.52e-10
rs12131222	7.96e-10
rs12131809	2.74e-13
rs12132068	1.81e-09
rs12132178	1.8e-11
rs12132532	6.65e-10
rs12137037	6.01e-12
rs12137403	6.53e-10
rs12138099	2.01e-10
rs12139563	2.44e-14
rs12140801	8.07e-12
rs12141410	7.55e-10
rs12143044	6.12e-10
rs12145237	3.4e-10
rs12148876	3.22e-09
rs12149363	3.22e-08
rs12149995	5.98e-17
rs12150017	2.39e-27
rs12150048	1.99e-15
rs12150064	6.77e-17
rs12150079	3.22e-26
rs12150087	2.19e-17
rs12150090	5.09e-17
rs12150091	8.87e-16
rs12150104	4.21e-17
rs12150111	1.41e-17
rs12150125	8.67e-16
rs12150127	5.58e-16
rs12150141	5.55e-16
rs12150162	5.43e-17
rs12150170	3.88e-16
rs12150195	3.41e-17
rs12150223	2.51e-14
rs12150229	4.45e-17
rs12150230	5.15e-17
rs12150235	3.67e-17
rs12150242	3.57e-17
rs12150254	6.85e-17
rs12150285	1.24e-26
rs12150332	1.52e-15
rs12150336	6.14e-17
rs12150344	5.61e-16
rs12150363	1.42e-15
rs12150390	7.33e-15
rs12150435	3.64e-16
rs12150438	5.03e-17
rs12150447	6.91e-17
rs12150451	1.08e-15
rs12150454	8.26e-16
rs12150455	1.48e-15
rs12150460	3.62e-17
rs12150464	3.25e-16
rs12150469	4.43e-17
rs12150515	6.57e-16
rs12150516	2.61e-14
rs12150527	1.4e-16
rs12150542	5.21e-17
rs12150547	6.26e-16
rs12150551	1.82e-16
rs12150558	1.82e-16
rs12150564	6.85e-31
rs12150570	4.68e-17
rs12150576	4.07e-17
rs12150604	1.02e-15
rs12150608	5.88e-16
rs12150610	5.55e-16
rs12150611	2.49e-15
rs12150621	5.03e-15
rs12150625	2.55e-15
rs12150627	1.52e-15
rs12150628	1.6e-15
rs12150658	1.36e-15
rs12150672	1.97e-15
rs12150683	1.47e-15
rs12154687	7.04e-09
rs12155808	3.69e-08
[truncated: 11,502 more rows]

## Sheet: table  s4
Table S4: PLACO and CPASSOC identified a total of 16 potential pleiotropic regions
GenomicLocus	uniqID	rsID	chr	pos	p	start	end	nSNPs	nGWASSNPs	nIndSigSNPs	IndSigSNPs	nLeadSNPs	LeadSNPs
1	2:43622472:C:T	rs10166376	2	43622472	2.43e-09	43451957	43850357	319	19	2	rs10166376;rs57900869	1	rs10166376
2	2:202204741:C:T	rs10197246	2	202204741	3.14e-11	202114624	202379604	158	38	3	rs10197246;rs7578456;rs3769821	1	rs10197246
3	3:47047358:A:C	rs13081418	3	47047358	1.07e-08	46953721	47534109	12	1	1	rs13081418	1	rs13081418
4	3:128265298:C:T	rs73203442	3	128265298	4.1e-09	128265131	128296273	3	2	1	rs73203442	1	rs73203442
5	4:75044689:A:G	rs60069701	4	75044689	7.48e-10	74969414	75044689	19	2	1	rs60069701	1	rs60069701
6	4:103561709:A:G	rs228611	4	103561709	1.92e-11	103394414	103956956	545	121	3	rs228611;rs227375;rs1585214	1	rs228611
7	4:106127121:C:T	rs34104813	4	106127121	2.92e-08	106048360	106276493	87	1	1	rs34104813	1	rs34104813
8	6:16758002:C:T	rs6915310	6	16758002	8.66e-09	16725468	16758425	17	10	1	rs6915310	1	rs6915310
9	8:10698227:A:T	rs3808604	8	10698227	2.23e-14	10517347	11450587	377	198	17	rs3808604;rs17777835;rs1864587;rs6984171;rs73209947;rs6985767;rs10086521;rs66724331;rs2248909;rs11775702;rs7823200;rs74979853;rs10099100;rs73208758;rs28434571;rs7834323;rs2033368	1	rs3808604
10	12:111833788:A:G	rs10774624	12	111833788	8.92e-13	111716376	112817521	28	10	2	rs10774624;rs3809272	1	rs10774624
11	15:75224810:A:T	rs11072516	15	75224810	1.4e-08	75052495	75277412	115	3	2	rs11072516;rs12917376	1	rs11072516
12	17:16239978:C:G	rs12449629	17	16239978	1.07e-09	15868291	16263682	472	106	2	rs12449629;rs8080378	1	rs12449629
13	17:38080912:A:G	rs8076131	17	38080912	1.55e-08	37902887	38219005	213	3	3	rs8076131;rs35557848;rs74727658	1	rs8076131
14	17:44186063:C:T	rs16940904	17	44186063	1.01e-14	43463493	44865603	3884	2477	12	rs16940904;rs2732699;rs117300236;rs199460;rs2074404;rs142925250;rs35076622;rs28646281;rs141455452;rs754593;rs2435201;rs8067056	1	rs16940904
15	19:16467759:A:G	rs875622	19	16467759	8.21e-09	16451424	16746975	107	4	3	rs875622;rs113149695;rs7351094	1	rs875622

## Sheet: table s5
Table S5：Tissue Enrichment of Differentially Expressed Genes Based on Expression Analysis
uniqID	db	tissue	gene	testedAllele	p	signed_stats	chr	pos	symbol	eqtlMapFilt
2:202114624:C:T	eQTLcatalogue	CEDAR_T-cell_CD4	ENSG00000003402	T	3.04681e-09	0.127256	2	202114624	CFLAR	1
2:202116205:C:T	eQTLcatalogue	CEDAR_T-cell_CD4	ENSG00000003402	C	3.69399e-09	0.126149	2	202116205	CFLAR	0
2:202118753:A:G	eQTLcatalogue	CEDAR_T-cell_CD4	ENSG00000003402	G	5.19203e-09	0.124223	2	202118753	CFLAR	0
2:202119789:C:T	eQTLcatalogue	CEDAR_T-cell_CD4	ENSG00000003402	T	5.7964e-09	0.123472	2	202119789	CFLAR	0
2:202138385:C:T	eQTLcatalogue	CEDAR_T-cell_CD4	ENSG00000003402	T	2.30627e-07	0.112164	2	202138385	CFLAR	0
2:202127863:A:G	eQTLcatalogue	CEDAR_T-cell_CD4	ENSG00000003402	G	3.92655e-07	0.109095	2	202127863	CFLAR	0
2:202128618:A:C	eQTLcatalogue	CEDAR_T-cell_CD4	ENSG00000003402	A	3.95649e-07	0.109074	2	202128618	CFLAR	0
2:202130133:C:T	eQTLcatalogue	CEDAR_T-cell_CD4	ENSG00000003402	T	4.12384e-07	0.108935	2	202130133	CFLAR	0
2:202130102:G:GA	eQTLcatalogue	CEDAR_T-cell_CD4	ENSG00000003402	GA	4.3473e-07	0.115836	2	202130102	CFLAR	0
2:202138385:C:T	eQTLcatalogue	CEDAR_neutrophil_CD15	ENSG00000003402	T	6.27761e-07	0.129072	2	202138385	CFLAR	0
2:202114624:C:T	eQTLcatalogue	CEDAR_neutrophil_CD15	ENSG00000003402	T	8.81578e-07	0.12567	2	202114624	CFLAR	1
2:202116205:C:T	eQTLcatalogue	CEDAR_neutrophil_CD15	ENSG00000003402	C	1.18462e-06	0.12387	2	202116205	CFLAR	0
2:202130704:G:GT	eQTLcatalogue	CEDAR_T-cell_CD4	ENSG00000003402	GT	1.53815e-06	0.116991	2	202130704	CFLAR	0
2:202122995:A:G	eQTLcatalogue	CEDAR_T-cell_CD4	ENSG00000003402	A	1.58172e-06	0.110107	2	202122995	CFLAR	0
2:202118753:A:G	eQTLcatalogue	CEDAR_neutrophil_CD15	ENSG00000003402	G	1.8463e-06	0.120976	2	202118753	CFLAR	0
2:202119789:C:T	eQTLcatalogue	CEDAR_neutrophil_CD15	ENSG00000003402	T	2.11564e-06	0.119928	2	202119789	CFLAR	0
2:202130704:G:GT	eQTLcatalogue	CEDAR_neutrophil_CD15	ENSG00000003402	GT	2.60782e-06	0.134496	2	202130704	CFLAR	0
2:202124502:G:T	eQTLcatalogue	CEDAR_neutrophil_CD15	ENSG00000003402	G	2.62088e-06	0.131439	2	202124502	CFLAR	0
2:202124997:C:T	eQTLcatalogue	CEDAR_T-cell_CD4	ENSG00000003402	T	2.65522e-06	0.111818	2	202124997	CFLAR	0
2:202130308:A:C	eQTLcatalogue	CEDAR_T-cell_CD4	ENSG00000003402	A	2.67921e-06	0.111856	2	202130308	CFLAR	0
2:202126615:A:G	eQTLcatalogue	CEDAR_neutrophil_CD15	ENSG00000003402	A	2.71452e-06	0.131398	2	202126615	CFLAR	0
2:202127947:A:C	eQTLcatalogue	CEDAR_T-cell_CD4	ENSG00000003402	A	2.72862e-06	0.111744	2	202127947	CFLAR	0
2:202123479:T:TATTCTGTC	eQTLcatalogue	CEDAR_T-cell_CD4	ENSG00000003402	TATTCTGTC	2.75078e-06	0.111587	2	202123479	CFLAR	0
2:202124997:C:T	eQTLcatalogue	CEDAR_neutrophil_CD15	ENSG00000003402	T	2.78406e-06	0.131241	2	202124997	CFLAR	0
2:202126615:A:G	eQTLcatalogue	CEDAR_T-cell_CD4	ENSG00000003402	A	2.79448e-06	0.111583	2	202126615	CFLAR	0
2:202127947:A:C	eQTLcatalogue	CEDAR_neutrophil_CD15	ENSG00000003402	A	2.81538e-06	0.131224	2	202127947	CFLAR	0
2:202124502:G:T	eQTLcatalogue	CEDAR_T-cell_CD4	ENSG00000003402	G	2.87843e-06	0.11129	2	202124502	CFLAR	0
2:202130308:A:C	eQTLcatalogue	CEDAR_neutrophil_CD15	ENSG00000003402	A	2.95017e-06	0.13097	2	202130308	CFLAR	0
2:202123479:T:TATTCTGTC	eQTLcatalogue	CEDAR_neutrophil_CD15	ENSG00000003402	TATTCTGTC	3.02113e-06	0.130782	2	202123479	CFLAR	0
2:202170655:C:T	eQTLcatalogue	CEDAR_T-cell_CD4	ENSG00000003402	T	4.50814e-06	0.106608	2	202170655	CFLAR	0
2:202123717:C:CAAGT	eQTLcatalogue	CEDAR_neutrophil_CD15	ENSG00000003402	C	4.86733e-06	0.124089	2	202123717	CFLAR	0
2:202127863:A:G	eQTLcatalogue	CEDAR_neutrophil_CD15	ENSG00000003402	G	5.42677e-06	0.116022	2	202127863	CFLAR	0
2:202128618:A:C	eQTLcatalogue	CEDAR_neutrophil_CD15	ENSG00000003402	A	5.4646e-06	0.11599	2	202128618	CFLAR	0
2:202130133:C:T	eQTLcatalogue	CEDAR_neutrophil_CD15	ENSG00000003402	T	5.619e-06	0.115846	2	202130133	CFLAR	0
2:202122995:A:G	eQTLcatalogue	CEDAR_neutrophil_CD15	ENSG00000003402	A	7.41848e-06	0.120564	2	202122995	CFLAR	0
2:202170655:C:T	eQTLcatalogue	CEDAR_neutrophil_CD15	ENSG00000003402	T	7.52943e-06	0.122556	2	202170655	CFLAR	0
2:202130102:G:GA	eQTLcatalogue	CEDAR_neutrophil_CD15	ENSG00000003402	GA	7.53476e-06	0.120838	2	202130102	CFLAR	0
2:202160762:C:T	eQTLcatalogue	CEDAR_T-cell_CD4	ENSG00000003402	C	7.70813e-06	0.104256	2	202160762	CFLAR	0
2:202186986:A:C	eQTLcatalogue	CEDAR_neutrophil_CD15	ENSG00000003402	C	8.12356e-06	0.12366	2	202186986	CFLAR	0
2:202162811:A:G	eQTLcatalogue	CEDAR_neutrophil_CD15	ENSG00000003402	A	8.86936e-06	0.115039	2	202162811	CFLAR	0
2:202161033:C:T	eQTLcatalogue	CEDAR_neutrophil_CD15	ENSG00000003402	T	8.8952e-06	0.114933	2	202161033	CFLAR	0
2:202169132:C:T	eQTLcatalogue	CEDAR_neutrophil_CD15	ENSG00000003402	T	9.16647e-06	0.115425	2	202169132	CFLAR	0
2:202145612:C:T	eQTLcatalogue	CEDAR_neutrophil_CD15	ENSG00000003402	C	9.80118e-06	0.115274	2	202145612	CFLAR	0
2:202143928:C:T	eQTLcatalogue	CEDAR_T-cell_CD4	ENSG00000003402	T	9.88093e-06	0.102701	2	202143928	CFLAR	0
2:202204741:C:T	eQTLcatalogue	CEDAR_neutrophil_CD15	ENSG00000003402	T	1.0053e-05	0.120664	2	202204741	CFLAR	0
2:202151439:C:G	eQTLcatalogue	CEDAR_neutrophil_CD15	ENSG00000003402	G	1.04502e-05	0.114356	2	202151439	CFLAR	0
2:202123430:C:T	eQTLcatalogue	CEDAR_T-cell_CD4	ENSG00000003402	C	1.0564e-05	0.0973228	2	202123430	CFLAR	0
2:202163483:A:G	eQTLcatalogue	CEDAR_neutrophil_CD15	ENSG00000003402	G	1.05885e-05	0.114579	2	202163483	CFLAR	0
2:202164837:A:C	eQTLcatalogue	CEDAR_neutrophil_CD15	ENSG00000003402	A	1.06162e-05	0.114637	2	202164837	CFLAR	0
2:202158550:C:T	eQTLcatalogue	CEDAR_neutrophil_CD15	ENSG00000003402	C	1.06193e-05	0.114308	2	202158550	CFLAR	0
2:202156054:C:T	eQTLcatalogue	CEDAR_neutrophil_CD15	ENSG00000003402	T	1.06597e-05	0.114163	2	202156054	CFLAR	0
2:202167651:G:T	eQTLcatalogue	CEDAR_neutrophil_CD15	ENSG00000003402	G	1.0686e-05	0.114885	2	202167651	CFLAR	0
2:202153078:G:T	eQTLcatalogue	CEDAR_neutrophil_CD15	ENSG00000003402	T	1.07103e-05	0.114055	2	202153078	CFLAR	0
2:202204741:C:T	eQTLcatalogue	CEDAR_T-cell_CD4	ENSG00000003402	T	1.09149e-05	0.101414	2	202204741	CFLAR	0
2:202186422:C:G	eQTLcatalogue	CEDAR_neutrophil_CD15	ENSG00000003402	G	1.15108e-05	0.115161	2	202186422	CFLAR	0
2:202180491:C:T	eQTLcatalogue	CEDAR_neutrophil_CD15	ENSG00000003402	T	1.15153e-05	0.115456	2	202180491	CFLAR	0
2:202151163:A:G	eQTLcatalogue	CEDAR_T-cell_CD4	ENSG00000003402	A	1.18484e-05	0.10131	2	202151163	CFLAR	0
2:202184165:C:T	eQTLcatalogue	CEDAR_neutrophil_CD15	ENSG00000003402	C	1.18745e-05	0.115512	2	202184165	CFLAR	0
2:202167831:C:CA	eQTLcatalogue	CEDAR_neutrophil_CD15	ENSG00000003402	C	1.27315e-05	0.113651	2	202167831	CFLAR	0
2:202153684:C:T	eQTLcatalogue	CEDAR_T-cell_CD4	ENSG00000003402	C	1.27716e-05	0.100739	2	202153684	CFLAR	0
2:202153920:A:G	eQTLcatalogue	CEDAR_T-cell_CD4	ENSG00000003402	A	1.2785e-05	0.100738	2	202153920	CFLAR	0
2:202153225:A:C	eQTLcatalogue	CEDAR_T-cell_CD4	ENSG00000003402	C	1.28135e-05	0.100701	2	202153225	CFLAR	0
2:202165206:C:T	eQTLcatalogue	CEDAR_T-cell_CD4	ENSG00000003402	T	1.29364e-05	0.101013	2	202165206	CFLAR	0
2:202143928:C:T	eQTLcatalogue	CEDAR_neutrophil_CD15	ENSG00000003402	T	1.31227e-05	0.118889	2	202143928	CFLAR	0
2:202176024:C:T	eQTLcatalogue	CEDAR_T-cell_CD4	ENSG00000003402	T	1.37478e-05	0.100959	2	202176024	CFLAR	0
2:202176294:A:G	eQTLcatalogue	CEDAR_T-cell_CD4	ENSG00000003402	A	1.37605e-05	0.100956	2	202176294	CFLAR	0
2:202181247:C:T	eQTLcatalogue	CEDAR_T-cell_CD4	ENSG00000003402	C	1.43525e-05	0.100772	2	202181247	CFLAR	0
2:202184331:C:T	eQTLcatalogue	CEDAR_T-cell_CD4	ENSG00000003402	C	1.46101e-05	0.100721	2	202184331	CFLAR	0
2:202123717:C:CAAGT	eQTLcatalogue	CEDAR_T-cell_CD4	ENSG00000003402	C	1.54364e-05	0.0997131	2	202123717	CFLAR	0
2:202123430:C:T	eQTLcatalogue	CEDAR_neutrophil_CD15	ENSG00000003402	C	1.57615e-05	0.111706	2	202123430	CFLAR	0
2:202186986:A:C	eQTLcatalogue	CEDAR_T-cell_CD4	ENSG00000003402	C	1.63508e-05	0.100545	2	202186986	CFLAR	0
2:202151163:A:G	eQTLcatalogue	CEDAR_neutrophil_CD15	ENSG00000003402	A	1.65975e-05	0.11696	2	202151163	CFLAR	0
2:202160762:C:T	eQTLcatalogue	CEDAR_neutrophil_CD15	ENSG00000003402	C	1.78718e-05	0.117665	2	202160762	CFLAR	0
2:202153684:C:T	eQTLcatalogue	CEDAR_neutrophil_CD15	ENSG00000003402	C	1.82548e-05	0.116192	2	202153684	CFLAR	0
2:202153920:A:G	eQTLcatalogue	CEDAR_neutrophil_CD15	ENSG00000003402	A	1.82684e-05	0.116194	2	202153920	CFLAR	0
2:202153225:A:C	eQTLcatalogue	CEDAR_neutrophil_CD15	ENSG00000003402	C	1.82949e-05	0.116146	2	202153225	CFLAR	0
2:202165206:C:T	eQTLcatalogue	CEDAR_neutrophil_CD15	ENSG00000003402	T	1.85678e-05	0.116636	2	202165206	CFLAR	0
2:202176024:C:T	eQTLcatalogue	CEDAR_neutrophil_CD15	ENSG00000003402	T	1.96287e-05	0.116828	2	202176024	CFLAR	0
2:202176294:A:G	eQTLcatalogue	CEDAR_neutrophil_CD15	ENSG00000003402	A	1.96452e-05	0.11683	2	202176294	CFLAR	0
2:202181247:C:T	eQTLcatalogue	CEDAR_neutrophil_CD15	ENSG00000003402	C	2.01598e-05	0.116807	2	202181247	CFLAR	0
2:202184331:C:T	eQTLcatalogue	CEDAR_neutrophil_CD15	ENSG00000003402	C	2.03656e-05	0.116834	2	202184331	CFLAR	0
2:202198763:C:T	eQTLcatalogue	CEDAR_B-cell_CD19	ENSG00000003402	C	3.5735e-05	-0.152845	2	202198763	CFLAR	0
2:202204741:C:T	eQTLcatalogue	CEDAR_B-cell_CD19	ENSG00000003402	T	3.65223e-05	0.121507	2	202204741	CFLAR	0
2:202186986:A:C	eQTLcatalogue	CEDAR_B-cell_CD19	ENSG00000003402	C	5.15596e-05	0.120663	2	202186986	CFLAR	0
2:202184331:C:T	eQTLcatalogue	CEDAR_B-cell_CD19	ENSG00000003402	C	7.96841e-05	0.117176	2	202184331	CFLAR	0
2:202170655:C:T	eQTLcatalogue	CEDAR_B-cell_CD19	ENSG00000003402	T	8.14994e-05	0.117182	2	202170655	CFLAR	0
2:202181247:C:T	eQTLcatalogue	CEDAR_B-cell_CD19	ENSG00000003402	C	8.25814e-05	0.11688	2	202181247	CFLAR	0
2:202198763:C:T	eQTLcatalogue	CEDAR_neutrophil_CD15	ENSG00000003402	C	8.6902e-05	-0.142802	2	202198763	CFLAR	0
2:202176294:A:G	eQTLcatalogue	CEDAR_B-cell_CD19	ENSG00000003402	A	8.76606e-05	0.11643	2	202176294	CFLAR	0
2:202176024:C:T	eQTLcatalogue	CEDAR_B-cell_CD19	ENSG00000003402	T	8.78768e-05	0.116411	2	202176024	CFLAR	0
2:202165206:C:T	eQTLcatalogue	CEDAR_B-cell_CD19	ENSG00000003402	T	0.000103598	0.114942	2	202165206	CFLAR	0
2:202143928:C:T	eQTLcatalogue	CEDAR_B-cell_CD19	ENSG00000003402	T	0.000105016	0.114969	2	202143928	CFLAR	0
2:202114624:C:T	eQTLcatalogue	CEDAR_transverse_colon	ENSG00000003402	T	0.000106764	0.108269	2	202114624	CFLAR	1
2:202151163:A:G	eQTLcatalogue	CEDAR_B-cell_CD19	ENSG00000003402	A	0.000115433	0.113909	2	202151163	CFLAR	0
2:202153920:A:G	eQTLcatalogue	CEDAR_B-cell_CD19	ENSG00000003402	A	0.000118838	0.113551	2	202153920	CFLAR	0
2:202153684:C:T	eQTLcatalogue	CEDAR_B-cell_CD19	ENSG00000003402	C	0.000119306	0.113519	2	202153684	CFLAR	0
2:202153225:A:C	eQTLcatalogue	CEDAR_B-cell_CD19	ENSG00000003402	C	0.000120286	0.113434	2	202153225	CFLAR	0
2:202116205:C:T	eQTLcatalogue	CEDAR_transverse_colon	ENSG00000003402	C	0.000135646	0.106417	2	202116205	CFLAR	0
2:202198763:C:T	eQTLcatalogue	CEDAR_platelet	ENSG00000003402	C	0.000154342	-0.231708	2	202198763	CFLAR	0
2:202160762:C:T	eQTLcatalogue	CEDAR_B-cell_CD19	ENSG00000003402	C	0.000156656	0.112944	2	202160762	CFLAR	0
2:202118753:A:G	eQTLcatalogue	CEDAR_transverse_colon	ENSG00000003402	G	0.000191937	0.103561	2	202118753	CFLAR	0
2:202119789:C:T	eQTLcatalogue	CEDAR_transverse_colon	ENSG00000003402	T	0.000220074	0.102346	2	202119789	CFLAR	0
2:202122995:A:G	eQTLcatalogue	CEDAR_transverse_colon	ENSG00000003402	A	0.00026071	0.107555	2	202122995	CFLAR	0
2:202127863:A:G	eQTLcatalogue	CEDAR_transverse_colon	ENSG00000003402	G	0.000268865	0.101509	2	202127863	CFLAR	0
2:202130308:A:C	eQTLcatalogue	CEDAR_B-cell_CD19	ENSG00000003402	A	0.000269711	0.11121	2	202130308	CFLAR	0
2:202127947:A:C	eQTLcatalogue	CEDAR_B-cell_CD19	ENSG00000003402	A	0.00027133	0.111093	2	202127947	CFLAR	0
2:202130704:G:GT	eQTLcatalogue	CEDAR_B-cell_CD19	ENSG00000003402	GT	0.000272797	0.112927	2	202130704	CFLAR	0
2:202128618:A:C	eQTLcatalogue	CEDAR_transverse_colon	ENSG00000003402	A	0.000273206	0.101404	2	202128618	CFLAR	0
2:202126615:A:G	eQTLcatalogue	CEDAR_B-cell_CD19	ENSG00000003402	A	0.000274543	0.110907	2	202126615	CFLAR	0
2:202124997:C:T	eQTLcatalogue	CEDAR_B-cell_CD19	ENSG00000003402	T	0.000277696	0.110772	2	202124997	CFLAR	0
2:202124502:G:T	eQTLcatalogue	CEDAR_B-cell_CD19	ENSG00000003402	G	0.000280103	0.110546	2	202124502	CFLAR	0
2:202130133:C:T	eQTLcatalogue	CEDAR_transverse_colon	ENSG00000003402	T	0.00028861	0.101042	2	202130133	CFLAR	0
2:202130102:G:GA	eQTLcatalogue	CEDAR_transverse_colon	ENSG00000003402	GA	0.000314328	0.107181	2	202130102	CFLAR	0
2:202204741:C:T	eQTLcatalogue	CEDAR_T-cell_CD8	ENSG00000003402	T	0.000314613	0.0930821	2	202204741	CFLAR	0
2:202123479:T:TATTCTGTC	eQTLcatalogue	CEDAR_B-cell_CD19	ENSG00000003402	TATTCTGTC	0.000317567	0.109622	2	202123479	CFLAR	0
2:202186986:A:C	eQTLcatalogue	CEDAR_T-cell_CD8	ENSG00000003402	C	0.00044859	0.0916535	2	202186986	CFLAR	0
2:202130308:A:C	eQTLcatalogue	CEDAR_platelet	ENSG00000003402	A	0.000452344	0.175645	2	202130308	CFLAR	0
2:202130704:G:GT	eQTLcatalogue	CEDAR_platelet	ENSG00000003402	GT	0.000465006	0.1789	2	202130704	CFLAR	0
2:202127947:A:C	eQTLcatalogue	CEDAR_platelet	ENSG00000003402	A	0.000481337	0.174809	2	202127947	CFLAR	0
2:202126615:A:G	eQTLcatalogue	CEDAR_platelet	ENSG00000003402	A	0.000516184	0.173818	2	202126615	CFLAR	0
2:202124997:C:T	eQTLcatalogue	CEDAR_platelet	ENSG00000003402	T	0.000547928	0.172994	2	202124997	CFLAR	0
2:202124502:G:T	eQTLcatalogue	CEDAR_platelet	ENSG00000003402	G	0.000559338	0.172481	2	202124502	CFLAR	0
2:202170655:C:T	eQTLcatalogue	CEDAR_T-cell_CD8	ENSG00000003402	T	0.00056766	0.089729	2	202170655	CFLAR	0
2:202130102:G:GA	eQTLcatalogue	CEDAR_B-cell_CD19	ENSG00000003402	GA	0.000601465	0.100161	2	202130102	CFLAR	0
2:202123479:T:TATTCTGTC	eQTLcatalogue	CEDAR_platelet	ENSG00000003402	TATTCTGTC	0.000616147	0.171399	2	202123479	CFLAR	0
2:202138385:C:T	eQTLcatalogue	Fairfax_2014_LPS24	ENSG00000003402	T	0.000691175	0.0565729	2	202138385	CFLAR	0
2:202143928:C:T	eQTLcatalogue	Fairfax_2014_LPS2	ENSG00000003402	T	0.000754992	0.0594953	2	202143928	CFLAR	0
2:202122995:A:G	eQTLcatalogue	CEDAR_B-cell_CD19	ENSG00000003402	A	0.000777663	0.0980964	2	202122995	CFLAR	0
2:202151163:A:G	eQTLcatalogue	Fairfax_2014_LPS2	ENSG00000003402	A	0.000803921	0.0589416	2	202151163	CFLAR	0
2:202186986:A:C	eQTLcatalogue	CEDAR_platelet	ENSG00000003402	C	0.000861874	0.162895	2	202186986	CFLAR	0
2:202184331:C:T	eQTLcatalogue	CEDAR_T-cell_CD8	ENSG00000003402	C	0.000873101	0.0866356	2	202184331	CFLAR	0
2:202114624:C:T	eQTLcatalogue	CEDAR_B-cell_CD19	ENSG00000003402	T	0.000890449	0.0901985	2	202114624	CFLAR	1
2:202123479:T:TATTCTGTC	eQTLcatalogue	Fairfax_2014_LPS2	ENSG00000003402	TATTCTGTC	0.000896832	0.0616352	2	202123479	CFLAR	0
2:202181247:C:T	eQTLcatalogue	CEDAR_T-cell_CD8	ENSG00000003402	C	0.000899267	0.0863879	2	202181247	CFLAR	0
2:202126615:A:G	eQTLcatalogue	Fairfax_2014_LPS2	ENSG00000003402	A	0.000901454	0.0615473	2	202126615	CFLAR	0
2:202124997:C:T	eQTLcatalogue	Fairfax_2014_LPS2	ENSG00000003402	T	0.000901716	0.0616296	2	202124997	CFLAR	0
2:202124502:G:T	eQTLcatalogue	Fairfax_2014_LPS2	ENSG00000003402	G	0.000904888	0.0615109	2	202124502	CFLAR	0
2:202130308:A:C	eQTLcatalogue	Fairfax_2014_LPS2	ENSG00000003402	A	0.000905552	0.0615213	2	202130308	CFLAR	0
2:202127947:A:C	eQTLcatalogue	Fairfax_2014_LPS2	ENSG00000003402	A	0.000907358	0.0615065	2	202127947	CFLAR	0
2:202153225:A:C	eQTLcatalogue	Fairfax_2014_LPS2	ENSG00000003402	C	0.00090949	0.0582139	2	202153225	CFLAR	0
2:202153684:C:T	eQTLcatalogue	Fairfax_2014_LPS2	ENSG00000003402	C	0.000915779	0.0581975	2	202153684	CFLAR	0
2:202153920:A:G	eQTLcatalogue	Fairfax_2014_LPS2	ENSG00000003402	A	0.00091666	0.0581947	2	202153920	CFLAR	0
2:202143928:C:T	eQTLcatalogue	CEDAR_platelet	ENSG00000003402	T	0.000929334	0.16161	2	202143928	CFLAR	0
2:202176294:A:G	eQTLcatalogue	CEDAR_T-cell_CD8	ENSG00000003402	A	0.000946046	0.0860017	2	202176294	CFLAR	0
2:202123430:C:T	eQTLcatalogue	CEDAR_transverse_colon	ENSG00000003402	C	0.000947432	0.0937809	2	202123430	CFLAR	0
2:202143928:C:T	eQTLcatalogue	CEDAR_T-cell_CD8	ENSG00000003402	T	0.000947491	0.0861658	2	202143928	CFLAR	0
2:202176024:C:T	eQTLcatalogue	CEDAR_T-cell_CD8	ENSG00000003402	T	0.00094767	0.0859879	2	202176024	CFLAR	0
2:202116205:C:T	eQTLcatalogue	CEDAR_B-cell_CD19	ENSG00000003402	C	0.000964945	0.0892924	2	202116205	CFLAR	0
2:202124502:G:T	eQTLcatalogue	CEDAR_T-cell_CD8	ENSG00000003402	G	0.00102816	0.0880855	2	202124502	CFLAR	0
2:202126615:A:G	eQTLcatalogue	CEDAR_T-cell_CD8	ENSG00000003402	A	0.00103548	0.0881562	2	202126615	CFLAR	0
2:202127947:A:C	eQTLcatalogue	CEDAR_T-cell_CD8	ENSG00000003402	A	0.0010386	0.088173	2	202127947	CFLAR	0
2:202130308:A:C	eQTLcatalogue	CEDAR_T-cell_CD8	ENSG00000003402	A	0.00104462	0.0881436	2	202130308	CFLAR	0
2:202124997:C:T	eQTLcatalogue	CEDAR_T-cell_CD8	ENSG00000003402	T	0.0010642	0.0879502	2	202124997	CFLAR	0
2:202151163:A:G	eQTLcatalogue	CEDAR_platelet	ENSG00000003402	A	0.00106822	0.158695	2	202151163	CFLAR	0
2:202165206:C:T	eQTLcatalogue	CEDAR_T-cell_CD8	ENSG00000003402	T	0.00107402	0.0848914	2	202165206	CFLAR	0
2:202123479:T:TATTCTGTC	eQTLcatalogue	CEDAR_T-cell_CD8	ENSG00000003402	TATTCTGTC	0.00109386	0.0876878	2	202123479	CFLAR	0
2:202151163:A:G	eQTLcatalogue	CEDAR_T-cell_CD8	ENSG00000003402	A	0.00109721	0.0846448	2	202151163	CFLAR	0
2:202170655:C:T	eQTLcatalogue	Fairfax_2014_LPS2	ENSG00000003402	T	0.00110006	0.0584187	2	202170655	CFLAR	0
2:202118753:A:G	eQTLcatalogue	CEDAR_B-cell_CD19	ENSG00000003402	G	0.00111033	0.0876789	2	202118753	CFLAR	0
2:202165206:C:T	eQTLcatalogue	Fairfax_2014_LPS2	ENSG00000003402	T	0.0011223	0.0575885	2	202165206	CFLAR	0
2:202160762:C:T	eQTLcatalogue	Fairfax_2014_LPS2	ENSG00000003402	C	0.00112586	0.0574855	2	202160762	CFLAR	0
2:202165206:C:T	eQTLcatalogue	CEDAR_platelet	ENSG00000003402	T	0.00112816	0.158063	2	202165206	CFLAR	0
2:202153920:A:G	eQTLcatalogue	CEDAR_platelet	ENSG00000003402	A	0.00113175	0.157491	2	202153920	CFLAR	0
2:202153684:C:T	eQTLcatalogue	CEDAR_platelet	ENSG00000003402	C	0.00113334	0.157466	2	202153684	CFLAR	0
2:202153225:A:C	eQTLcatalogue	CEDAR_platelet	ENSG00000003402	C	0.00113565	0.1574	2	202153225	CFLAR	0
2:202153920:A:G	eQTLcatalogue	CEDAR_T-cell_CD8	ENSG00000003402	A	0.00116197	0.0840456	2	202153920	CFLAR	0
2:202153684:C:T	eQTLcatalogue	CEDAR_T-cell_CD8	ENSG00000003402	C	0.00116458	0.0840268	2	202153684	CFLAR	0
2:202153225:A:C	eQTLcatalogue	CEDAR_T-cell_CD8	ENSG00000003402	C	0.0011699	0.0839721	2	202153225	CFLAR	0
2:202119789:C:T	eQTLcatalogue	CEDAR_B-cell_CD19	ENSG00000003402	T	0.00118938	0.0868821	2	202119789	CFLAR	0
2:202198763:C:T	eQTLcatalogue	Fairfax_2014_naive	ENSG00000003402	C	0.00119133	-0.109765	2	202198763	CFLAR	0
2:202138385:C:T	eQTLcatalogue	CEDAR_B-cell_CD19	ENSG00000003402	T	0.00120199	0.0883809	2	202138385	CFLAR	0
2:202176024:C:T	eQTLcatalogue	CEDAR_platelet	ENSG00000003402	T	0.00122469	0.15732	2	202176024	CFLAR	0
2:202176294:A:G	eQTLcatalogue	CEDAR_platelet	ENSG00000003402	A	0.00122651	0.157303	2	202176294	CFLAR	0
2:202181247:C:T	eQTLcatalogue	CEDAR_platelet	ENSG00000003402	C	0.00128196	0.156726	2	202181247	CFLAR	0
2:202184331:C:T	eQTLcatalogue	CEDAR_platelet	ENSG00000003402	C	0.00130341	0.156522	2	202184331	CFLAR	0
2:202160762:C:T	eQTLcatalogue	CEDAR_T-cell_CD8	ENSG00000003402	C	0.00131851	0.08408	2	202160762	CFLAR	0
2:202130704:G:GT	eQTLcatalogue	Fairfax_2014_LPS2	ENSG00000003402	GT	0.00136167	0.0595542	2	202130704	CFLAR	0
2:202214148:C:T	eQTLcatalogue	BLUEPRINT_ge_neutrophil	ENSG00000003402	C	0.00140825	-0.0359036	2	202214148	CFLAR	0
2:202130704:G:GT	eQTLcatalogue	CEDAR_T-cell_CD8	ENSG00000003402	GT	0.00145685	0.0876755	2	202130704	CFLAR	0
2:202227640:C:G	eQTLcatalogue	BLUEPRINT_ge_neutrophil	ENSG00000003402	G	0.00147898	-0.0361001	2	202227640	CFLAR	0
2:202220623:C:T	eQTLcatalogue	BLUEPRINT_ge_neutrophil	ENSG00000003402	T	0.00147899	-0.0361002	2	202220623	CFLAR	0
2:202221441:A:T	eQTLcatalogue	BLUEPRINT_ge_neutrophil	ENSG00000003402	T	0.00147899	-0.0361002	2	202221441	CFLAR	0
2:202229225:A:C	eQTLcatalogue	BLUEPRINT_ge_neutrophil	ENSG00000003402	A	0.00147899	-0.0361002	2	202229225	CFLAR	0
2:202234065:A:G	eQTLcatalogue	BLUEPRINT_ge_neutrophil	ENSG00000003402	A	0.00147899	-0.0361002	2	202234065	CFLAR	0
2:202237281:C:T	eQTLcatalogue	BLUEPRINT_ge_neutrophil	ENSG00000003402	C	0.00147899	-0.0361002	2	202237281	CFLAR	0
2:202236846:A:C	eQTLcatalogue	BLUEPRINT_ge_neutrophil	ENSG00000003402	C	0.00147919	-0.0361002	2	202236846	CFLAR	0
2:202176024:C:T	eQTLcatalogue	Fairfax_2014_LPS2	ENSG00000003402	T	0.00150958	0.0565115	2	202176024	CFLAR	0
2:202176294:A:G	eQTLcatalogue	Fairfax_2014_LPS2	ENSG00000003402	A	0.00151895	0.0564854	2	202176294	CFLAR	0
2:202160762:C:T	eQTLcatalogue	CEDAR_platelet	ENSG00000003402	C	0.00156737	0.155218	2	202160762	CFLAR	0
2:202227549:C:T	eQTLcatalogue	BLUEPRINT_ge_neutrophil	ENSG00000003402	T	0.00157793	-0.0360956	2	202227549	CFLAR	0
2:202235348:A:G	eQTLcatalogue	BLUEPRINT_ge_neutrophil	ENSG00000003402	A	0.00157793	-0.0360956	2	202235348	CFLAR	0
2:202145612:C:T	eQTLcatalogue	CEDAR_T-cell_CD4	ENSG00000003402	C	0.0016257	0.0706893	2	202145612	CFLAR	0
2:202130102:G:GA	eQTLcatalogue	CEDAR_T-cell_CD8	ENSG00000003402	GA	0.00168856	0.0812884	2	202130102	CFLAR	0
2:202130704:G:GT	eQTLcatalogue	Fairfax_2014_LPS24	ENSG00000003402	GT	0.00171106	0.0599187	2	202130704	CFLAR	0
2:202198763:C:T	eQTLcatalogue	CEDAR_T-cell_CD8	ENSG00000003402	C	0.00173018	-0.103566	2	202198763	CFLAR	0
2:202181247:C:T	eQTLcatalogue	Fairfax_2014_LPS2	ENSG00000003402	C	0.00173772	0.055907	2	202181247	CFLAR	0
2:202204741:C:T	eQTLcatalogue	CEDAR_platelet	ENSG00000003402	T	0.00175472	0.151531	2	202204741	CFLAR	0
2:202216661:C:G	eQTLcatalogue	BLUEPRINT_ge_neutrophil	ENSG00000003402	G	0.00176726	-0.0352359	2	202216661	CFLAR	0
2:202219039:A:G	eQTLcatalogue	BLUEPRINT_ge_neutrophil	ENSG00000003402	A	0.0017673	-0.0352356	2	202219039	CFLAR	0
2:202222507:G:T	eQTLcatalogue	BLUEPRINT_ge_neutrophil	ENSG00000003402	G	0.0017673	-0.0352356	2	202222507	CFLAR	0
2:202213382:A:C	eQTLcatalogue	BLUEPRINT_ge_neutrophil	ENSG00000003402	C	0.00176744	-0.0352352	2	202213382	CFLAR	0
2:202151439:C:G	eQTLcatalogue	CEDAR_T-cell_CD4	ENSG00000003402	G	0.0017801	0.0697972	2	202151439	CFLAR	0
2:202241907:G:T	eQTLcatalogue	CEDAR_T-cell_CD4	ENSG00000003402	T	0.00179107	0.0661911	2	202241907	CFLAR	1
2:202223566:A:G	eQTLcatalogue	BLUEPRINT_ge_neutrophil	ENSG00000003402	A	0.00179368	-0.0357375	2	202223566	CFLAR	0
2:202241594:A:G	eQTLcatalogue	BLUEPRINT_ge_neutrophil	ENSG00000003402	A	0.00180749	-0.0359079	2	202241594	CFLAR	0
2:202158550:C:T	eQTLcatalogue	CEDAR_T-cell_CD4	ENSG00000003402	C	0.00181304	0.0696898	2	202158550	CFLAR	0
2:202153078:G:T	eQTLcatalogue	CEDAR_T-cell_CD4	ENSG00000003402	T	0.00182191	0.0695547	2	202153078	CFLAR	0
2:202156054:C:T	eQTLcatalogue	CEDAR_T-cell_CD4	ENSG00000003402	T	0.00182299	0.0695916	2	202156054	CFLAR	0
2:202163483:A:G	eQTLcatalogue	CEDAR_T-cell_CD4	ENSG00000003402	G	0.00183161	0.0697471	2	202163483	CFLAR	0
2:202184331:C:T	eQTLcatalogue	Fairfax_2014_LPS2	ENSG00000003402	C	0.0018468	0.0556266	2	202184331	CFLAR	0
2:202164837:A:C	eQTLcatalogue	CEDAR_T-cell_CD4	ENSG00000003402	A	0.00184688	0.0697271	2	202164837	CFLAR	0
2:202114624:C:T	eQTLcatalogue	CEDAR_T-cell_CD8	ENSG00000003402	T	0.00185234	0.0752686	2	202114624	CFLAR	1
2:202167651:G:T	eQTLcatalogue	CEDAR_T-cell_CD4	ENSG00000003402	G	0.00189896	0.069671	2	202167651	CFLAR	0
2:202122995:A:G	eQTLcatalogue	CEDAR_T-cell_CD8	ENSG00000003402	A	0.00192239	0.0804998	2	202122995	CFLAR	0
2:202186986:A:C	eQTLcatalogue	Fairfax_2014_LPS2	ENSG00000003402	C	0.00194321	0.0555423	2	202186986	CFLAR	0
2:202180491:C:T	eQTLcatalogue	CEDAR_T-cell_CD4	ENSG00000003402	T	0.00220838	0.0690818	2	202180491	CFLAR	0
2:202170655:C:T	eQTLcatalogue	CEDAR_platelet	ENSG00000003402	T	0.00228425	0.149048	2	202170655	CFLAR	0
2:202116205:C:T	eQTLcatalogue	CEDAR_T-cell_CD8	ENSG00000003402	C	0.00229084	0.0735151	2	202116205	CFLAR	0
2:202184165:C:T	eQTLcatalogue	CEDAR_T-cell_CD4	ENSG00000003402	C	0.00233595	0.0687994	2	202184165	CFLAR	0
2:202118753:A:G	eQTLcatalogue	Kasela_2017_T-cell_CD4	ENSG00000003402	G	0.00244435	0.0797863	2	202118753	CFLAR	0
2:202241907:G:T	eQTLcatalogue	BLUEPRINT_ge_neutrophil	ENSG00000003402	T	0.0025776	-0.0334289	2	202241907	CFLAR	1
2:202224664:T:TA	eQTLcatalogue	CEDAR_neutrophil_CD15	ENSG00000003402	T	0.00261166	0.0773765	2	202224664	CFLAR	0
2:202116205:C:T	eQTLcatalogue	Kasela_2017_T-cell_CD4	ENSG00000003402	C	0.00262452	0.0798249	2	202116205	CFLAR	0
2:202119789:C:T	eQTLcatalogue	Kasela_2017_T-cell_CD4	ENSG00000003402	T	0.00264239	0.0785273	2	202119789	CFLAR	0
2:202199505:T:TA	eQTLcatalogue	CEDAR_neutrophil_CD15	ENSG00000003402	TA	0.00264672	0.0774775	2	202199505	CFLAR	0
2:202114624:C:T	eQTLcatalogue	Kasela_2017_T-cell_CD4	ENSG00000003402	T	0.00268635	0.0800755	2	202114624	CFLAR	1
2:202224664:T:TA	eQTLcatalogue	CEDAR_B-cell_CD19	ENSG00000003402	T	0.00270257	0.0824373	2	202224664	CFLAR	0
2:202130102:G:GA	eQTLcatalogue	CEDAR_platelet	ENSG00000003402	GA	0.00275925	0.144655	2	202130102	CFLAR	0
2:202124502:G:T	eQTLcatalogue	Fairfax_2014_LPS24	ENSG00000003402	G	0.00283721	0.0565627	2	202124502	CFLAR	0
2:202126615:A:G	eQTLcatalogue	Fairfax_2014_LPS24	ENSG00000003402	A	0.00284512	0.0565686	2	202126615	CFLAR	0
2:202123479:T:TATTCTGTC	eQTLcatalogue	Fairfax_2014_LPS24	ENSG00000003402	TATTCTGTC	0.00284875	0.0565973	2	202123479	CFLAR	0
2:202127947:A:C	eQTLcatalogue	Fairfax_2014_LPS24	ENSG00000003402	A	0.00287541	0.056508	2	202127947	CFLAR	0
2:202130308:A:C	eQTLcatalogue	Fairfax_2014_LPS24	ENSG00000003402	A	0.00288627	0.0564941	2	202130308	CFLAR	0
2:202167831:C:CA	eQTLcatalogue	CEDAR_T-cell_CD4	ENSG00000003402	C	0.00293043	0.066437	2	202167831	CFLAR	0
2:202170655:C:T	eQTLcatalogue	Fairfax_2014_LPS24	ENSG00000003402	T	0.00294898	0.0546804	2	202170655	CFLAR	0
2:202127863:A:G	eQTLcatalogue	CEDAR_B-cell_CD19	ENSG00000003402	G	0.00300385	0.0800556	2	202127863	CFLAR	0
2:202128618:A:C	eQTLcatalogue	CEDAR_B-cell_CD19	ENSG00000003402	A	0.0030165	0.0800321	2	202128618	CFLAR	0
2:202138385:C:T	eQTLcatalogue	CEDAR_transverse_colon	ENSG00000003402	T	0.00303002	0.0842621	2	202138385	CFLAR	0
2:202130133:C:T	eQTLcatalogue	CEDAR_B-cell_CD19	ENSG00000003402	T	0.003044	0.0799868	2	202130133	CFLAR	0
2:202118753:A:G	eQTLcatalogue	CEDAR_T-cell_CD8	ENSG00000003402	G	0.00311175	0.0708391	2	202118753	CFLAR	0
2:202138385:C:T	eQTLcatalogue	CEDAR_platelet	ENSG00000003402	T	0.00317414	0.134101	2	202138385	CFLAR	0
2:202152491:A:T	eQTLcatalogue	CEDAR_B-cell_CD19	ENSG00000003402	T	0.0031742	0.078078	2	202152491	CFLAR	1
2:202143928:C:T	eQTLcatalogue	Fairfax_2014_LPS24	ENSG00000003402	T	0.00320884	0.053704	2	202143928	CFLAR	0
2:202152491:A:T	eQTLcatalogue	CEDAR_T-cell_CD4	ENSG00000003402	T	0.00327891	0.062616	2	202152491	CFLAR	1
2:202151163:A:G	eQTLcatalogue	Fairfax_2014_LPS24	ENSG00000003402	A	0.00330135	0.0533823	2	202151163	CFLAR	0
2:202211695:A:G	eQTLcatalogue	CEDAR_neutrophil_CD15	ENSG00000003402	G	0.00331183	0.0731119	2	202211695	CFLAR	0
2:202211443:C:T	eQTLcatalogue	CEDAR_neutrophil_CD15	ENSG00000003402	C	0.00331503	0.0731028	2	202211443	CFLAR	0
2:202153225:A:C	eQTLcatalogue	Fairfax_2014_LPS24	ENSG00000003402	C	0.00337519	0.0531622	2	202153225	CFLAR	0
2:202153684:C:T	eQTLcatalogue	Fairfax_2014_LPS24	ENSG00000003402	C	0.00337856	0.0531696	2	202153684	CFLAR	0
2:202124997:C:T	eQTLcatalogue	Fairfax_2014_LPS24	ENSG00000003402	T	0.00338036	0.0556492	2	202124997	CFLAR	0
2:202153920:A:G	eQTLcatalogue	Fairfax_2014_LPS24	ENSG00000003402	A	0.00338633	0.0531576	2	202153920	CFLAR	0
2:202119789:C:T	eQTLcatalogue	CEDAR_T-cell_CD8	ENSG00000003402	T	0.00354177	0.069655	2	202119789	CFLAR	0
2:202161033:C:T	eQTLcatalogue	CEDAR_T-cell_CD4	ENSG00000003402	T	0.00358319	0.0649312	2	202161033	CFLAR	0
2:202162811:A:G	eQTLcatalogue	CEDAR_T-cell_CD4	ENSG00000003402	A	0.00359388	0.0649474	2	202162811	CFLAR	0
2:202165206:C:T	eQTLcatalogue	Fairfax_2014_LPS24	ENSG00000003402	T	0.00361481	0.0530214	2	202165206	CFLAR	0
2:202169132:C:T	eQTLcatalogue	CEDAR_T-cell_CD4	ENSG00000003402	T	0.00363021	0.0650947	2	202169132	CFLAR	0
2:202160762:C:T	eQTLcatalogue	Fairfax_2014_LPS24	ENSG00000003402	C	0.00366337	0.052906	2	202160762	CFLAR	0
2:202200331:C:G	eQTLcatalogue	BLUEPRINT_ge_neutrophil	ENSG00000003402	C	0.00371835	-0.0332569	2	202200331	CFLAR	0
2:202138385:C:T	eQTLcatalogue	Kasela_2017_T-cell_CD4	ENSG00000003402	T	0.00374593	0.0803481	2	202138385	CFLAR	0
2:202203235:A:G	eQTLcatalogue	BLUEPRINT_ge_neutrophil	ENSG00000003402	G	0.00379261	-0.0331362	2	202203235	CFLAR	0
2:202123479:T:TATTCTGTC	eQTLcatalogue	CEDAR_transverse_colon	ENSG00000003402	TATTCTGTC	0.00388846	0.0892597	2	202123479	CFLAR	0
2:202199824:C:T	eQTLcatalogue	BLUEPRINT_ge_neutrophil	ENSG00000003402	C	0.00395165	-0.032933	2	202199824	CFLAR	0
2:202124502:G:T	eQTLcatalogue	CEDAR_transverse_colon	ENSG00000003402	G	0.00395315	0.0890277	2	202124502	CFLAR	0
2:202124997:C:T	eQTLcatalogue	CEDAR_transverse_colon	ENSG00000003402	T	0.00401682	0.0889621	2	202124997	CFLAR	0
2:202211695:A:G	eQTLcatalogue	BLUEPRINT_ge_neutrophil	ENSG00000003402	G	0.00401922	-0.032582	2	202211695	CFLAR	0
2:202211443:C:T	eQTLcatalogue	BLUEPRINT_ge_neutrophil	ENSG00000003402	C	0.00402068	-0.0325774	2	202211443	CFLAR	0
2:202176024:C:T	eQTLcatalogue	Fairfax_2014_LPS24	ENSG00000003402	T	0.00419387	0.0523966	2	202176024	CFLAR	0
2:202176294:A:G	eQTLcatalogue	Fairfax_2014_LPS24	ENSG00000003402	A	0.00420094	0.0523891	2	202176294	CFLAR	0
2:202130308:A:C	eQTLcatalogue	CEDAR_rectum	ENSG00000003402	A	0.00422081	0.0795765	2	202130308	CFLAR	0
2:202119789:C:T	eQTLcatalogue	Kasela_2017_T-cell_CD8	ENSG00000003402	T	0.0043621	0.0952495	2	202119789	CFLAR	0
2:202151163:A:G	eQTLcatalogue	CEDAR_rectum	ENSG00000003402	A	0.00439103	0.0765017	2	202151163	CFLAR	0
2:202153225:A:C	eQTLcatalogue	CEDAR_rectum	ENSG00000003402	C	0.00439174	0.0762955	2	202153225	CFLAR	0
2:202153684:C:T	eQTLcatalogue	CEDAR_rectum	ENSG00000003402	C	0.00439949	0.0763005	2	202153684	CFLAR	0
2:202153920:A:G	eQTLcatalogue	CEDAR_rectum	ENSG00000003402	A	0.00440449	0.0762927	2	202153920	CFLAR	0
2:202126615:A:G	eQTLcatalogue	CEDAR_transverse_colon	ENSG00000003402	A	0.004417	0.088101	2	202126615	CFLAR	0
2:202198763:C:T	eQTLcatalogue	CEDAR_T-cell_CD4	ENSG00000003402	C	0.00444214	-0.0846162	2	202198763	CFLAR	0
2:202143928:C:T	eQTLcatalogue	CEDAR_rectum	ENSG00000003402	T	0.00446037	0.0768164	2	202143928	CFLAR	0
2:202127947:A:C	eQTLcatalogue	CEDAR_rectum	ENSG00000003402	A	0.00448206	0.0790245	2	202127947	CFLAR	0
2:202186422:C:G	eQTLcatalogue	CEDAR_T-cell_CD4	ENSG00000003402	G	0.00449697	0.0638996	2	202186422	CFLAR	0
2:202181247:C:T	eQTLcatalogue	Fairfax_2014_LPS24	ENSG00000003402	C	0.00452474	0.0519992	2	202181247	CFLAR	0
2:202212374:A:G	eQTLcatalogue	CEDAR_neutrophil_CD15	ENSG00000003402	G	0.00458288	0.0712971	2	202212374	CFLAR	0
2:202165206:C:T	eQTLcatalogue	CEDAR_rectum	ENSG00000003402	T	0.00460572	0.0761579	2	202165206	CFLAR	0
2:202184331:C:T	eQTLcatalogue	Fairfax_2014_LPS24	ENSG00000003402	C	0.00467224	0.0518186	2	202184331	CFLAR	0
2:202118753:A:G	eQTLcatalogue	Kasela_2017_T-cell_CD8	ENSG00000003402	G	0.00470013	0.0952258	2	202118753	CFLAR	0
2:202123717:C:CAAGT	eQTLcatalogue	CEDAR_platelet	ENSG00000003402	C	0.0047062	0.136117	2	202123717	CFLAR	0
2:202160762:C:T	eQTLcatalogue	CEDAR_rectum	ENSG00000003402	C	0.00472475	0.0765365	2	202160762	CFLAR	0
2:202186986:A:C	eQTLcatalogue	Fairfax_2014_LPS24	ENSG00000003402	C	0.00475761	0.0518573	2	202186986	CFLAR	0
2:202126615:A:G	eQTLcatalogue	CEDAR_rectum	ENSG00000003402	A	0.00475766	0.078449	2	202126615	CFLAR	0
2:202170655:C:T	eQTLcatalogue	CEDAR_rectum	ENSG00000003402	T	0.0048233	0.0762324	2	202170655	CFLAR	0
2:202127947:A:C	eQTLcatalogue	CEDAR_transverse_colon	ENSG00000003402	A	0.0048983	0.0871458	2	202127947	CFLAR	0
2:202116205:C:T	eQTLcatalogue	Kasela_2017_T-cell_CD8	ENSG00000003402	C	0.00500705	0.0951475	2	202116205	CFLAR	0
2:202213382:A:C	eQTLcatalogue	CEDAR_neutrophil_CD15	ENSG00000003402	C	0.00503618	0.0698452	2	202213382	CFLAR	0
2:202130704:G:GT	eQTLcatalogue	CEDAR_rectum	ENSG00000003402	GT	0.00504399	0.0797988	2	202130704	CFLAR	0
2:202123717:C:CAAGT	eQTLcatalogue	CEDAR_B-cell_CD19	ENSG00000003402	C	0.00505298	0.0823168	2	202123717	CFLAR	0
2:202124502:G:T	eQTLcatalogue	CEDAR_rectum	ENSG00000003402	G	0.00509402	0.0777173	2	202124502	CFLAR	0
2:202215168:C:G	eQTLcatalogue	CEDAR_neutrophil_CD15	ENSG00000003402	C	0.00514775	0.0697073	2	202215168	CFLAR	0
2:202176024:C:T	eQTLcatalogue	CEDAR_rectum	ENSG00000003402	T	0.00520119	0.0752929	2	202176024	CFLAR	0
2:202215409:C:CAAAACAAAACAAAACAA	eQTLcatalogue	CEDAR_neutrophil_CD15	ENSG00000003402	C	0.00520641	0.0696645	2	202215409	CFLAR	0
2:202176294:A:G	eQTLcatalogue	CEDAR_rectum	ENSG00000003402	A	0.00521557	0.0752704	2	202176294	CFLAR	0
2:202204741:C:T	eQTLcatalogue	Fairfax_2014_LPS2	ENSG00000003402	T	0.00522056	0.0503254	2	202204741	CFLAR	0
2:202216661:C:G	eQTLcatalogue	CEDAR_neutrophil_CD15	ENSG00000003402	G	0.00523257	0.0696043	2	202216661	CFLAR	0
2:202124997:C:T	eQTLcatalogue	CEDAR_rectum	ENSG00000003402	T	0.00531079	0.0774422	2	202124997	CFLAR	0
2:202219039:A:G	eQTLcatalogue	CEDAR_neutrophil_CD15	ENSG00000003402	A	0.00535717	0.0694689	2	202219039	CFLAR	0
2:202196063:A:C	eQTLcatalogue	BLUEPRINT_ge_neutrophil	ENSG00000003402	C	0.00536805	-0.0319914	2	202196063	CFLAR	0
2:202130308:A:C	eQTLcatalogue	CEDAR_transverse_colon	ENSG00000003402	A	0.00539276	0.0862277	2	202130308	CFLAR	0
2:202181247:C:T	eQTLcatalogue	CEDAR_rectum	ENSG00000003402	C	0.00549277	0.0748365	2	202181247	CFLAR	0
2:202114624:C:T	eQTLcatalogue	Kasela_2017_T-cell_CD8	ENSG00000003402	T	0.00550055	0.0945641	2	202114624	CFLAR	1
2:202184331:C:T	eQTLcatalogue	CEDAR_rectum	ENSG00000003402	C	0.00562957	0.0746422	2	202184331	CFLAR	0
2:202222507:G:T	eQTLcatalogue	CEDAR_neutrophil_CD15	ENSG00000003402	G	0.00563233	0.0691298	2	202222507	CFLAR	0
2:202123479:T:TATTCTGTC	eQTLcatalogue	CEDAR_rectum	ENSG00000003402	TATTCTGTC	0.0058781	0.0765052	2	202123479	CFLAR	0
2:202138385:C:T	eQTLcatalogue	Fairfax_2014_LPS2	ENSG00000003402	T	0.00589458	0.0462117	2	202138385	CFLAR	0
2:202229784:A:T	eQTLcatalogue	CEDAR_neutrophil_CD15	ENSG00000003402	A	0.00603536	0.0686622	2	202229784	CFLAR	0
2:202127863:A:G	eQTLcatalogue	CEDAR_platelet	ENSG00000003402	G	0.0060411	0.1234	2	202127863	CFLAR	0
2:202128618:A:C	eQTLcatalogue	CEDAR_platelet	ENSG00000003402	A	0.00606943	0.123336	2	202128618	CFLAR	0
2:202130133:C:T	eQTLcatalogue	CEDAR_platelet	ENSG00000003402	T	0.00619733	0.123029	2	202130133	CFLAR	0
2:202211443:C:T	eQTLcatalogue	CEDAR_B-cell_CD19	ENSG00000003402	C	0.00630519	0.0725657	2	202211443	CFLAR	0
2:202211695:A:G	eQTLcatalogue	CEDAR_B-cell_CD19	ENSG00000003402	G	0.00630905	0.0725608	2	202211695	CFLAR	0
2:202114624:C:T	eQTLcatalogue	CEDAR_platelet	ENSG00000003402	T	0.00664962	0.123555	2	202114624	CFLAR	1
2:202239112:C:G	eQTLcatalogue	CEDAR_neutrophil_CD15	ENSG00000003402	G	0.00671658	0.0677896	2	202239112	CFLAR	0
2:202119789:C:T	eQTLcatalogue	Fairfax_2014_LPS24	ENSG00000003402	T	0.00673504	0.0430971	2	202119789	CFLAR	0
2:202130133:C:T	eQTLcatalogue	Kasela_2017_T-cell_CD4	ENSG00000003402	T	0.00677007	0.0731843	2	202130133	CFLAR	0
2:202130704:G:GT	eQTLcatalogue	CEDAR_transverse_colon	ENSG00000003402	GT	0.00682346	0.0857046	2	202130704	CFLAR	0
2:202238864:A:G	eQTLcatalogue	CEDAR_neutrophil_CD15	ENSG00000003402	G	0.00685513	0.0676186	2	202238864	CFLAR	0
2:202241326:A:AG	eQTLcatalogue	CEDAR_neutrophil_CD15	ENSG00000003402	AG	0.00691534	0.0675382	2	202241326	CFLAR	0
2:202116205:C:T	eQTLcatalogue	CEDAR_platelet	ENSG00000003402	C	0.00693686	0.122584	2	202116205	CFLAR	0
2:202128618:A:C	eQTLcatalogue	Kasela_2017_T-cell_CD4	ENSG00000003402	A	0.0069542	0.0729113	2	202128618	CFLAR	0
2:202223566:A:G	eQTLcatalogue	CEDAR_B-cell_CD19	ENSG00000003402	A	0.00698623	0.0734547	2	202223566	CFLAR	0
2:202127863:A:G	eQTLcatalogue	Kasela_2017_T-cell_CD4	ENSG00000003402	G	0.00699068	0.072859	2	202127863	CFLAR	0
2:202239112:C:G	eQTLcatalogue	CEDAR_B-cell_CD19	ENSG00000003402	G	0.0070475	0.0720434	2	202239112	CFLAR	0
2:202195030:C:T	eQTLcatalogue	CEDAR_neutrophil_CD15	ENSG00000003402	T	0.00706295	0.069373	2	202195030	CFLAR	0
2:202118753:A:G	eQTLcatalogue	Fairfax_2014_LPS24	ENSG00000003402	G	0.00711592	0.0428827	2	202118753	CFLAR	0
2:202119789:C:T	eQTLcatalogue	Fairfax_2014_LPS2	ENSG00000003402	T	0.00717992	0.0428945	2	202119789	CFLAR	0
2:202241326:A:AG	eQTLcatalogue	CEDAR_B-cell_CD19	ENSG00000003402	AG	0.00722812	0.0716473	2	202241326	CFLAR	0
2:202118753:A:G	eQTLcatalogue	Fairfax_2014_LPS2	ENSG00000003402	G	0.00730811	0.0428707	2	202118753	CFLAR	0
2:202118753:A:G	eQTLcatalogue	CEDAR_platelet	ENSG00000003402	G	0.00742391	0.120892	2	202118753	CFLAR	0
2:202186986:A:C	eQTLcatalogue	CEDAR_rectum	ENSG00000003402	C	0.00743459	0.0730587	2	202186986	CFLAR	0
2:202238864:A:G	eQTLcatalogue	CEDAR_B-cell_CD19	ENSG00000003402	G	0.0074558	0.0713837	2	202238864	CFLAR	0
2:202119789:C:T	eQTLcatalogue	HipSci_ge_iPSC	ENSG00000003402	T	0.00746915	-0.0918363	2	202119789	CFLAR	0
2:202224664:T:TA	eQTLcatalogue	CEDAR_T-cell_CD4	ENSG00000003402	T	0.00751536	0.0586057	2	202224664	CFLAR	0
2:202116205:C:T	eQTLcatalogue	Fairfax_2014_LPS2	ENSG00000003402	C	0.00760564	0.0427542	2	202116205	CFLAR	0
2:202119789:C:T	eQTLcatalogue	CEDAR_platelet	ENSG00000003402	T	0.00762273	0.120107	2	202119789	CFLAR	0
2:202118753:A:G	eQTLcatalogue	HipSci_ge_iPSC	ENSG00000003402	G	0.00768658	-0.091788	2	202118753	CFLAR	0
2:202223134:A:ATTTTT	eQTLcatalogue	CEDAR_neutrophil_CD15	ENSG00000003402	ATTTTT	0.0076869	0.0695037	2	202223134	CFLAR	0
2:202229784:A:T	eQTLcatalogue	CEDAR_B-cell_CD19	ENSG00000003402	A	0.00780128	0.0709888	2	202229784	CFLAR	0
2:202114624:C:T	eQTLcatalogue	Fairfax_2014_LPS2	ENSG00000003402	T	0.00787795	0.0426134	2	202114624	CFLAR	1
2:202116205:C:T	eQTLcatalogue	Fairfax_2014_LPS24	ENSG00000003402	C	0.00791458	0.0424159	2	202116205	CFLAR	0
2:202211875:C:CT	eQTLcatalogue	CEDAR_neutrophil_CD15	ENSG00000003402	CT	0.00795208	0.0682873	2	202211875	CFLAR	0
2:202238864:A:G	eQTLcatalogue	CEDAR_T-cell_CD4	ENSG00000003402	G	0.00797322	0.056405	2	202238864	CFLAR	0
2:202241326:A:AG	eQTLcatalogue	CEDAR_T-cell_CD4	ENSG00000003402	AG	0.0079774	0.056397	2	202241326	CFLAR	0
2:202223429:C:T	eQTLcatalogue	CEDAR_neutrophil_CD15	ENSG00000003402	T	0.0079871	0.0667907	2	202223429	CFLAR	0
2:202206320:A:G	eQTLcatalogue	CEDAR_neutrophil_CD15	ENSG00000003402	G	0.00801151	0.0682551	2	202206320	CFLAR	0
2:202116205:C:T	eQTLcatalogue	HipSci_ge_iPSC	ENSG00000003402	C	0.00806522	-0.0917899	2	202116205	CFLAR	0
2:202229784:A:T	eQTLcatalogue	CEDAR_T-cell_CD4	ENSG00000003402	A	0.00807133	0.0563314	2	202229784	CFLAR	0
2:202222507:G:T	eQTLcatalogue	CEDAR_T-cell_CD4	ENSG00000003402	G	0.00812348	0.056252	2	202222507	CFLAR	0
2:202123717:C:CAAGT	eQTLcatalogue	Fairfax_2014_LPS24	ENSG00000003402	C	0.00813409	0.0466219	2	202123717	CFLAR	0
2:202219039:A:G	eQTLcatalogue	CEDAR_T-cell_CD4	ENSG00000003402	A	0.00816449	0.0561974	2	202219039	CFLAR	0
2:202207993:C:T	eQTLcatalogue	CEDAR_neutrophil_CD15	ENSG00000003402	T	0.00816624	0.0681132	2	202207993	CFLAR	0
2:202213382:A:C	eQTLcatalogue	CEDAR_T-cell_CD4	ENSG00000003402	C	0.00816849	0.0561591	2	202213382	CFLAR	0
2:202215168:C:G	eQTLcatalogue	CEDAR_T-cell_CD4	ENSG00000003402	C	0.00817296	0.0561621	2	202215168	CFLAR	0
2:202216661:C:G	eQTLcatalogue	CEDAR_T-cell_CD4	ENSG00000003402	G	0.008182	0.0561627	2	202216661	CFLAR	0
2:202222507:G:T	eQTLcatalogue	CEDAR_B-cell_CD19	ENSG00000003402	G	0.00820933	0.0704415	2	202222507	CFLAR	0
2:202200331:C:G	eQTLcatalogue	CEDAR_B-cell_CD19	ENSG00000003402	C	0.00823028	0.0708874	2	202200331	CFLAR	0
2:202199824:C:T	eQTLcatalogue	CEDAR_B-cell_CD19	ENSG00000003402	C	0.00823069	0.0708612	2	202199824	CFLAR	0
2:202241907:G:T	eQTLcatalogue	CEDAR_neutrophil_CD15	ENSG00000003402	T	0.00823977	0.0660997	2	202241907	CFLAR	1
2:202203235:A:G	eQTLcatalogue	CEDAR_B-cell_CD19	ENSG00000003402	G	0.00824428	0.0709515	2	202203235	CFLAR	0
2:202199455:A:G	eQTLcatalogue	CEDAR_B-cell_CD19	ENSG00000003402	A	0.00824908	0.0708288	2	202199455	CFLAR	0
2:202196063:A:C	eQTLcatalogue	CEDAR_B-cell_CD19	ENSG00000003402	C	0.00825949	0.0706376	2	202196063	CFLAR	0
2:202215409:C:CAAAACAAAACAAAACAA	eQTLcatalogue	CEDAR_T-cell_CD4	ENSG00000003402	C	0.00826981	0.0561117	2	202215409	CFLAR	0
2:202227549:C:T	eQTLcatalogue	CEDAR_neutrophil_CD15	ENSG00000003402	T	0.00833818	0.0664554	2	202227549	CFLAR	0
2:202239112:C:G	eQTLcatalogue	CEDAR_T-cell_CD4	ENSG00000003402	G	0.0083428	0.0561979	2	202239112	CFLAR	0
2:202114624:C:T	eQTLcatalogue	HipSci_ge_iPSC	ENSG00000003402	T	0.00840526	-0.0917232	2	202114624	CFLAR	1
2:202219039:A:G	eQTLcatalogue	CEDAR_B-cell_CD19	ENSG00000003402	A	0.00843935	0.070128	2	202219039	CFLAR	0
2:202222526:A:AT	eQTLcatalogue	CEDAR_T-cell_CD4	ENSG00000003402	AT	0.00847792	0.0568016	2	202222526	CFLAR	0
2:202216661:C:G	eQTLcatalogue	CEDAR_B-cell_CD19	ENSG00000003402	G	0.00858117	0.0699268	2	202216661	CFLAR	0
2:202123717:C:CAAGT	eQTLcatalogue	CEDAR_transverse_colon	ENSG00000003402	C	0.00859999	0.0786889	2	202123717	CFLAR	0
2:202122995:A:G	eQTLcatalogue	Fairfax_2014_LPS2	ENSG00000003402	A	0.00862001	0.0451604	2	202122995	CFLAR	0
2:202215168:C:G	eQTLcatalogue	CEDAR_B-cell_CD19	ENSG00000003402	C	0.00866711	0.0698098	2	202215168	CFLAR	0
2:202114624:C:T	eQTLcatalogue	Fairfax_2014_LPS24	ENSG00000003402	T	0.00868441	0.0419575	2	202114624	CFLAR	1
2:202215409:C:CAAAACAAAACAAAACAA	eQTLcatalogue	CEDAR_B-cell_CD19	ENSG00000003402	C	0.00875032	0.0697674	2	202215409	CFLAR	0
2:202213382:A:C	eQTLcatalogue	CEDAR_B-cell_CD19	ENSG00000003402	C	0.0087918	0.069645	2	202213382	CFLAR	0
2:202152491:A:T	eQTLcatalogue	CEDAR_neutrophil_CD15	ENSG00000003402	T	0.00894466	0.0656379	2	202152491	CFLAR	1
2:202138385:C:T	eQTLcatalogue	CEDAR_T-cell_CD8	ENSG00000003402	T	0.00904241	0.0633358	2	202138385	CFLAR	0
2:202138385:C:T	eQTLcatalogue	Kasela_2017_T-cell_CD8	ENSG00000003402	T	0.00907396	0.0928899	2	202138385	CFLAR	0
2:202235348:A:G	eQTLcatalogue	CEDAR_neutrophil_CD15	ENSG00000003402	A	0.00918245	0.0656826	2	202235348	CFLAR	0
2:202204741:C:T	eQTLcatalogue	Fairfax_2014_LPS24	ENSG00000003402	T	0.00935703	0.0477439	2	202204741	CFLAR	0
2:202123717:C:CAAGT	eQTLcatalogue	Fairfax_2014_LPS2	ENSG00000003402	C	0.00943413	0.0456934	2	202123717	CFLAR	0
2:202235348:A:G	eQTLcatalogue	CEDAR_T-cell_CD4	ENSG00000003402	A	0.00986	0.0551697	2	202235348	CFLAR	0
2:202238799:C:T	eQTLcatalogue	CEDAR_B-cell_CD19	ENSG00000003402	T	0.00986068	0.0697497	2	202238799	CFLAR	0
2:202227640:C:G	eQTLcatalogue	CEDAR_T-cell_CD4	ENSG00000003402	G	0.00987175	0.0555601	2	202227640	CFLAR	0
2:202238332:C:T	eQTLcatalogue	CEDAR_B-cell_CD19	ENSG00000003402	C	0.00990215	0.0697149	2	202238332	CFLAR	0
2:202227549:C:T	eQTLcatalogue	CEDAR_T-cell_CD4	ENSG00000003402	T	0.00992284	0.0551054	2	202227549	CFLAR	0
2:202223429:C:T	eQTLcatalogue	CEDAR_T-cell_CD4	ENSG00000003402	T	0.00992315	0.0551016	2	202223429	CFLAR	0
2:202241594:A:G	eQTLcatalogue	CEDAR_T-cell_CD4	ENSG00000003402	A	0.0099236	0.054944	2	202241594	CFLAR	0
2:202237281:C:T	eQTLcatalogue	CEDAR_B-cell_CD19	ENSG00000003402	C	0.00994087	0.0696801	2	202237281	CFLAR	0
2:202236846:A:C	eQTLcatalogue	CEDAR_B-cell_CD19	ENSG00000003402	C	0.00996975	0.069654	2	202236846	CFLAR	0
2:202196063:A:C	eQTLcatalogue	CEDAR_neutrophil_CD15	ENSG00000003402	C	0.00999066	0.0647301	2	202196063	CFLAR	0
2:202204741:C:T	eQTLcatalogue	CEDAR_rectum	ENSG00000003402	T	0.00999617	0.0691465	2	202204741	CFLAR	0
2:202199824:C:T	eQTLcatalogue	CEDAR_neutrophil_CD15	ENSG00000003402	C	0.0101065	0.0647935	2	202199824	CFLAR	0
2:202199455:A:G	eQTLcatalogue	CEDAR_neutrophil_CD15	ENSG00000003402	A	0.010108	0.0647818	2	202199455	CFLAR	0
2:202200331:C:G	eQTLcatalogue	CEDAR_neutrophil_CD15	ENSG00000003402	C	0.0101438	0.0647836	2	202200331	CFLAR	0
2:202234065:A:G	eQTLcatalogue	CEDAR_B-cell_CD19	ENSG00000003402	A	0.0101869	0.0694603	2	202234065	CFLAR	0
2:202203235:A:G	eQTLcatalogue	CEDAR_neutrophil_CD15	ENSG00000003402	G	0.0102738	0.0647407	2	202203235	CFLAR	0
2:202232324:T:TG	eQTLcatalogue	CEDAR_B-cell_CD19	ENSG00000003402	T	0.0103036	0.069358	2	202232324	CFLAR	0
2:202229225:A:C	eQTLcatalogue	CEDAR_B-cell_CD19	ENSG00000003402	A	0.0103074	0.0693157	2	202229225	CFLAR	0
2:202211443:C:T	eQTLcatalogue	CEDAR_T-cell_CD4	ENSG00000003402	C	0.0103447	0.0544639	2	202211443	CFLAR	0
2:202211695:A:G	eQTLcatalogue	CEDAR_T-cell_CD4	ENSG00000003402	G	0.0103667	0.0544482	2	202211695	CFLAR	0
2:202130102:G:GA	eQTLcatalogue	Fairfax_2014_LPS2	ENSG00000003402	GA	0.0103743	0.0446286	2	202130102	CFLAR	0
2:202238332:C:T	eQTLcatalogue	CEDAR_T-cell_CD4	ENSG00000003402	C	0.0105839	0.0549677	2	202238332	CFLAR	0
2:202238799:C:T	eQTLcatalogue	CEDAR_T-cell_CD4	ENSG00000003402	T	0.0105918	0.05496	2	202238799	CFLAR	0
2:202237281:C:T	eQTLcatalogue	CEDAR_T-cell_CD4	ENSG00000003402	C	0.0105954	0.0549613	2	202237281	CFLAR	0
2:202236846:A:C	eQTLcatalogue	CEDAR_T-cell_CD4	ENSG00000003402	C	0.010597	0.0549605	2	202236846	CFLAR	0
2:202234065:A:G	eQTLcatalogue	CEDAR_T-cell_CD4	ENSG00000003402	A	0.0106182	0.0549508	2	202234065	CFLAR	0
2:202232324:T:TG	eQTLcatalogue	CEDAR_T-cell_CD4	ENSG00000003402	T	0.0106407	0.0549406	2	202232324	CFLAR	0
2:202215492:C:G	eQTLcatalogue	CEDAR_T-cell_CD4	ENSG00000003402	C	0.0106675	0.0548484	2	202215492	CFLAR	0
2:202214148:C:T	eQTLcatalogue	CEDAR_T-cell_CD4	ENSG00000003402	C	0.0106735	0.0548343	2	202214148	CFLAR	0
2:202220623:C:T	eQTLcatalogue	CEDAR_T-cell_CD4	ENSG00000003402	T	0.0106774	0.0548733	2	202220623	CFLAR	0
2:202221441:A:T	eQTLcatalogue	CEDAR_T-cell_CD4	ENSG00000003402	T	0.0106781	0.054873	2	202221441	CFLAR	0
2:202229225:A:C	eQTLcatalogue	CEDAR_T-cell_CD4	ENSG00000003402	A	0.0106861	0.0548884	2	202229225	CFLAR	0
2:202123430:C:T	eQTLcatalogue	CEDAR_B-cell_CD19	ENSG00000003402	C	0.0107164	0.071329	2	202123430	CFLAR	0
2:202198340:A:G	eQTLcatalogue	CEDAR_neutrophil_CD15	ENSG00000003402	G	0.0108031	0.0656432	2	202198340	CFLAR	0
2:202221441:A:T	eQTLcatalogue	CEDAR_B-cell_CD19	ENSG00000003402	T	0.0108733	0.0687383	2	202221441	CFLAR	0
2:202199324:C:T	eQTLcatalogue	CEDAR_neutrophil_CD15	ENSG00000003402	T	0.0109522	0.0655475	2	202199324	CFLAR	0
2:202220623:C:T	eQTLcatalogue	CEDAR_B-cell_CD19	ENSG00000003402	T	0.0109605	0.0686526	2	202220623	CFLAR	0
2:202199688:C:T	eQTLcatalogue	CEDAR_neutrophil_CD15	ENSG00000003402	T	0.0109939	0.0655407	2	202199688	CFLAR	0
2:202227640:C:G	eQTLcatalogue	CEDAR_B-cell_CD19	ENSG00000003402	G	0.0110224	0.0688006	2	202227640	CFLAR	0
2:202200835:G:GTGAGCATAGTACC	eQTLcatalogue	CEDAR_neutrophil_CD15	ENSG00000003402	GTGAGCATAGTACC	0.0112669	0.0653404	2	202200835	CFLAR	0
2:202215492:C:G	eQTLcatalogue	CEDAR_B-cell_CD19	ENSG00000003402	C	0.011288	0.0682865	2	202215492	CFLAR	0
2:202222526:A:AT	eQTLcatalogue	CEDAR_B-cell_CD19	ENSG00000003402	AT	0.0113023	0.0687043	2	202222526	CFLAR	0
2:202214148:C:T	eQTLcatalogue	CEDAR_B-cell_CD19	ENSG00000003402	C	0.0114254	0.0681418	2	202214148	CFLAR	0
2:202223566:A:G	eQTLcatalogue	CEDAR_T-cell_CD4	ENSG00000003402	A	0.0115248	0.0546708	2	202223566	CFLAR	0
2:202212374:A:G	eQTLcatalogue	CEDAR_B-cell_CD19	ENSG00000003402	G	0.0115711	0.0677183	2	202212374	CFLAR	0
2:202196063:A:C	eQTLcatalogue	CEDAR_T-cell_CD4	ENSG00000003402	C	0.0117608	0.0538048	2	202196063	CFLAR	0
2:202201751:A:ATTGT	eQTLcatalogue	CEDAR_neutrophil_CD15	ENSG00000003402	ATTGT	0.0118133	0.065745	2	202201751	CFLAR	0
2:202122995:A:G	eQTLcatalogue	CEDAR_platelet	ENSG00000003402	A	0.0118515	0.119992	2	202122995	CFLAR	0
2:202202563:A:G	eQTLcatalogue	CEDAR_neutrophil_CD15	ENSG00000003402	G	0.0119453	0.0656367	2	202202563	CFLAR	0
2:202202791:A:G	eQTLcatalogue	CEDAR_neutrophil_CD15	ENSG00000003402	A	0.0120049	0.0655956	2	202202791	CFLAR	0
2:202216916:A:G	eQTLcatalogue	CEDAR_neutrophil_CD15	ENSG00000003402	G	0.0121534	0.0646625	2	202216916	CFLAR	0
2:202199455:A:G	eQTLcatalogue	CEDAR_T-cell_CD4	ENSG00000003402	A	0.0122483	0.0536234	2	202199455	CFLAR	0
2:202199824:C:T	eQTLcatalogue	CEDAR_T-cell_CD4	ENSG00000003402	C	0.0123001	0.0535996	2	202199824	CFLAR	0
2:202223566:A:G	eQTLcatalogue	CEDAR_neutrophil_CD15	ENSG00000003402	A	0.0123422	0.0641788	2	202223566	CFLAR	0
2:202153225:A:C	eQTLcatalogue	Kasela_2017_T-cell_CD4	ENSG00000003402	C	0.0123426	0.0765148	2	202153225	CFLAR	0
2:202153920:A:G	eQTLcatalogue	Kasela_2017_T-cell_CD4	ENSG00000003402	A	0.0123471	0.0765452	2	202153920	CFLAR	0
2:202153684:C:T	eQTLcatalogue	Kasela_2017_T-cell_CD4	ENSG00000003402	C	0.0123596	0.0765339	2	202153684	CFLAR	0
2:202212374:A:G	eQTLcatalogue	CEDAR_T-cell_CD4	ENSG00000003402	G	0.0123638	0.0535432	2	202212374	CFLAR	0
2:202200331:C:G	eQTLcatalogue	CEDAR_T-cell_CD4	ENSG00000003402	C	0.0124165	0.0535463	2	202200331	CFLAR	0
2:202160762:C:T	eQTLcatalogue	Kasela_2017_T-cell_CD4	ENSG00000003402	C	0.0124202	0.0765591	2	202160762	CFLAR	0
2:202151163:A:G	eQTLcatalogue	Kasela_2017_T-cell_CD4	ENSG00000003402	A	0.0124994	0.0764785	2	202151163	CFLAR	0
2:202241594:A:G	eQTLcatalogue	CEDAR_B-cell_CD19	ENSG00000003402	A	0.0128027	0.0666212	2	202241594	CFLAR	0
2:202203235:A:G	eQTLcatalogue	CEDAR_T-cell_CD4	ENSG00000003402	G	0.0128113	0.0533638	2	202203235	CFLAR	0
2:202143928:C:T	eQTLcatalogue	Kasela_2017_T-cell_CD4	ENSG00000003402	T	0.0129657	0.0763515	2	202143928	CFLAR	0
2:202165206:C:T	eQTLcatalogue	Kasela_2017_T-cell_CD4	ENSG00000003402	T	0.0131131	0.076065	2	202165206	CFLAR	0
2:202221535:A:AT	eQTLcatalogue	CEDAR_neutrophil_CD15	ENSG00000003402	AT	0.0131663	0.0640563	2	202221535	CFLAR	0
2:202221921:C:T	eQTLcatalogue	CEDAR_neutrophil_CD15	ENSG00000003402	C	0.0131744	0.0640519	2	202221921	CFLAR	0
2:202198763:C:T	eQTLcatalogue	Fairfax_2014_LPS2	ENSG00000003402	C	0.0132245	-0.0565022	2	202198763	CFLAR	0
2:202235348:A:G	eQTLcatalogue	CEDAR_B-cell_CD19	ENSG00000003402	A	0.0133979	0.0664372	2	202235348	CFLAR	0
2:202184165:C:T	eQTLcatalogue	CEDAR_B-cell_CD19	ENSG00000003402	C	0.0137067	0.0707618	2	202184165	CFLAR	0
2:202224736:G:T	eQTLcatalogue	CEDAR_neutrophil_CD15	ENSG00000003402	T	0.0137465	0.0637148	2	202224736	CFLAR	0
2:202223382:C:T	eQTLcatalogue	CEDAR_neutrophil_CD15	ENSG00000003402	C	0.013747	0.0637263	2	202223382	CFLAR	0
2:202223403:G:T	eQTLcatalogue	CEDAR_neutrophil_CD15	ENSG00000003402	G	0.0137591	0.0637189	2	202223403	CFLAR	0
2:202227549:C:T	eQTLcatalogue	CEDAR_B-cell_CD19	ENSG00000003402	T	0.013928	0.06602	2	202227549	CFLAR	0
2:202180491:C:T	eQTLcatalogue	CEDAR_B-cell_CD19	ENSG00000003402	T	0.0140021	0.0704447	2	202180491	CFLAR	0
2:202223429:C:T	eQTLcatalogue	CEDAR_B-cell_CD19	ENSG00000003402	T	0.0142684	0.0657618	2	202223429	CFLAR	0
2:202241594:A:G	eQTLcatalogue	CEDAR_neutrophil_CD15	ENSG00000003402	A	0.0143017	0.0615857	2	202241594	CFLAR	0
2:202228602:C:T	eQTLcatalogue	CEDAR_neutrophil_CD15	ENSG00000003402	T	0.0146904	0.0631602	2	202228602	CFLAR	0
2:202214148:C:T	eQTLcatalogue	CEDAR_neutrophil_CD15	ENSG00000003402	C	0.0153733	0.0613086	2	202214148	CFLAR	0
2:202145612:C:T	eQTLcatalogue	CEDAR_B-cell_CD19	ENSG00000003402	C	0.0154325	0.0689003	2	202145612	CFLAR	0
2:202167651:G:T	eQTLcatalogue	CEDAR_B-cell_CD19	ENSG00000003402	G	0.0155384	0.0689424	2	202167651	CFLAR	0
2:202204741:C:T	eQTLcatalogue	CEDAR_ileum	ENSG00000003402	T	0.0155561	0.0714614	2	202204741	CFLAR	0
2:202215492:C:G	eQTLcatalogue	CEDAR_neutrophil_CD15	ENSG00000003402	C	0.015583	0.0612126	2	202215492	CFLAR	0
2:202176024:C:T	eQTLcatalogue	Kasela_2017_T-cell_CD4	ENSG00000003402	T	0.0156268	0.0742214	2	202176024	CFLAR	0
2:202123717:C:CAAGT	eQTLcatalogue	CEDAR_T-cell_CD8	ENSG00000003402	C	0.0156521	0.0631325	2	202123717	CFLAR	0
2:202176294:A:G	eQTLcatalogue	Kasela_2017_T-cell_CD4	ENSG00000003402	A	0.0156646	0.0741942	2	202176294	CFLAR	0
2:202164837:A:C	eQTLcatalogue	CEDAR_B-cell_CD19	ENSG00000003402	A	0.0158714	0.0685918	2	202164837	CFLAR	0
2:202163483:A:G	eQTLcatalogue	CEDAR_B-cell_CD19	ENSG00000003402	G	0.0159263	0.0685218	2	202163483	CFLAR	0
2:202220623:C:T	eQTLcatalogue	CEDAR_neutrophil_CD15	ENSG00000003402	T	0.0162385	0.0609143	2	202220623	CFLAR	0
2:202158550:C:T	eQTLcatalogue	CEDAR_B-cell_CD19	ENSG00000003402	C	0.0163135	0.0681427	2	202158550	CFLAR	0
2:202151439:C:G	eQTLcatalogue	CEDAR_B-cell_CD19	ENSG00000003402	G	0.016358	0.0680675	2	202151439	CFLAR	0
2:202221441:A:T	eQTLcatalogue	CEDAR_neutrophil_CD15	ENSG00000003402	T	0.0164377	0.060812	2	202221441	CFLAR	0
2:202156054:C:T	eQTLcatalogue	CEDAR_B-cell_CD19	ENSG00000003402	T	0.0165126	0.0679482	2	202156054	CFLAR	0
2:202153078:G:T	eQTLcatalogue	CEDAR_B-cell_CD19	ENSG00000003402	T	0.0166387	0.0678197	2	202153078	CFLAR	0
2:202128618:A:C	eQTLcatalogue	Kasela_2017_T-cell_CD8	ENSG00000003402	A	0.0168067	0.0829549	2	202128618	CFLAR	0
2:202127863:A:G	eQTLcatalogue	Kasela_2017_T-cell_CD8	ENSG00000003402	G	0.0168919	0.0828866	2	202127863	CFLAR	0
2:202181247:C:T	eQTLcatalogue	Kasela_2017_T-cell_CD4	ENSG00000003402	C	0.016955	0.0732586	2	202181247	CFLAR	0
2:202130133:C:T	eQTLcatalogue	Kasela_2017_T-cell_CD8	ENSG00000003402	T	0.0169731	0.0828596	2	202130133	CFLAR	0
2:202222526:A:AT	eQTLcatalogue	CEDAR_neutrophil_CD15	ENSG00000003402	AT	0.0174364	0.0605591	2	202222526	CFLAR	0
2:202186986:A:C	eQTLcatalogue	CEDAR_transverse_colon	ENSG00000003402	C	0.01751	0.0726045	2	202186986	CFLAR	0
2:202223134:A:ATTTTT	eQTLcatalogue	CEDAR_B-cell_CD19	ENSG00000003402	ATTTTT	0.0175255	0.0662632	2	202223134	CFLAR	0
2:202240102:A:C	eQTLcatalogue	CEDAR_neutrophil_CD15	ENSG00000003402	C	0.017598	0.0614892	2	202240102	CFLAR	0
2:202184331:C:T	eQTLcatalogue	Kasela_2017_T-cell_CD4	ENSG00000003402	C	0.0176083	0.0727987	2	202184331	CFLAR	0
2:202240498:G:GTAA	eQTLcatalogue	CEDAR_neutrophil_CD15	ENSG00000003402	GTAA	0.0177238	0.0614205	2	202240498	CFLAR	0
2:202229225:A:C	eQTLcatalogue	CEDAR_neutrophil_CD15	ENSG00000003402	A	0.0177792	0.0601554	2	202229225	CFLAR	0
2:202241163:A:G	eQTLcatalogue	CEDAR_neutrophil_CD15	ENSG00000003402	G	0.0178887	0.0613282	2	202241163	CFLAR	0
2:202241907:G:T	eQTLcatalogue	CEDAR_B-cell_CD19	ENSG00000003402	T	0.0180512	0.0628047	2	202241907	CFLAR	1
2:202143928:C:T	eQTLcatalogue	CEDAR_transverse_colon	ENSG00000003402	T	0.0180855	0.0715514	2	202143928	CFLAR	0
2:202232324:T:TG	eQTLcatalogue	CEDAR_neutrophil_CD15	ENSG00000003402	T	0.0182696	0.059934	2	202232324	CFLAR	0
2:202152491:A:T	eQTLcatalogue	BLUEPRINT_ge_neutrophil	ENSG00000003402	T	0.0183245	-0.0271827	2	202152491	CFLAR	1
2:202170655:C:T	eQTLcatalogue	Kasela_2017_T-cell_CD4	ENSG00000003402	T	0.0186121	0.0727107	2	202170655	CFLAR	0
2:202234065:A:G	eQTLcatalogue	CEDAR_neutrophil_CD15	ENSG00000003402	A	0.0186392	0.0597453	2	202234065	CFLAR	0
2:202186986:A:C	eQTLcatalogue	Kasela_2017_T-cell_CD4	ENSG00000003402	C	0.018727	0.072156	2	202186986	CFLAR	0
2:202236846:A:C	eQTLcatalogue	CEDAR_neutrophil_CD15	ENSG00000003402	C	0.0191534	0.0594865	2	202236846	CFLAR	0
2:202237281:C:T	eQTLcatalogue	CEDAR_neutrophil_CD15	ENSG00000003402	C	0.0192245	0.0594507	2	202237281	CFLAR	0
2:202238332:C:T	eQTLcatalogue	CEDAR_neutrophil_CD15	ENSG00000003402	C	0.0193214	0.0594019	2	202238332	CFLAR	0
2:202128618:A:C	eQTLcatalogue	Fairfax_2014_LPS24	ENSG00000003402	A	0.0194473	0.0382347	2	202128618	CFLAR	0
2:202127863:A:G	eQTLcatalogue	Fairfax_2014_LPS24	ENSG00000003402	G	0.0194526	0.0382327	2	202127863	CFLAR	0
2:202130133:C:T	eQTLcatalogue	Fairfax_2014_LPS24	ENSG00000003402	T	0.0194533	0.0382294	2	202130133	CFLAR	0
2:202227640:C:G	eQTLcatalogue	CEDAR_neutrophil_CD15	ENSG00000003402	G	0.0194922	0.0593842	2	202227640	CFLAR	0
2:202238799:C:T	eQTLcatalogue	CEDAR_neutrophil_CD15	ENSG00000003402	T	0.0194972	0.0593134	2	202238799	CFLAR	0
2:202223134:A:ATTTTT	eQTLcatalogue	CEDAR_T-cell_CD4	ENSG00000003402	ATTTTT	0.0195996	0.0515775	2	202223134	CFLAR	0
2:202368514:A:T	eQTLcatalogue	BrainSeq_ge_brain	ENSG00000003402	A	0.0197463	0.0369034	2	202368514	CFLAR	0
2:202224664:T:TA	eQTLcatalogue	CEDAR_monocyte_CD14	ENSG00000003402	T	0.0197493	0.0673163	2	202224664	CFLAR	0
2:202152491:A:T	eQTLcatalogue	Fairfax_2014_LPS2	ENSG00000003402	T	0.0202053	0.0382771	2	202152491	CFLAR	1
2:202204741:C:T	eQTLcatalogue	Kasela_2017_T-cell_CD4	ENSG00000003402	T	0.020353	0.0700382	2	202204741	CFLAR	0
2:202227699:A:C	eQTLcatalogue	CEDAR_neutrophil_CD15	ENSG00000003402	A	0.0206061	0.0600264	2	202227699	CFLAR	1
2:202167831:C:CA	eQTLcatalogue	CEDAR_T-cell_CD8	ENSG00000003402	C	0.0208786	0.0579071	2	202167831	CFLAR	0
2:202184331:C:T	eQTLcatalogue	CEDAR_transverse_colon	ENSG00000003402	C	0.0209584	0.0698306	2	202184331	CFLAR	0
2:202181247:C:T	eQTLcatalogue	CEDAR_transverse_colon	ENSG00000003402	C	0.0211943	0.0696803	2	202181247	CFLAR	0
2:202127863:A:G	eQTLcatalogue	CEDAR_T-cell_CD8	ENSG00000003402	G	0.0213364	0.0556671	2	202127863	CFLAR	0
2:202128618:A:C	eQTLcatalogue	CEDAR_T-cell_CD8	ENSG00000003402	A	0.0214466	0.0556251	2	202128618	CFLAR	0
2:202124997:C:T	eQTLcatalogue	CEDAR_ileum	ENSG00000003402	T	0.0214891	0.0691805	2	202124997	CFLAR	0
2:202124502:G:T	eQTLcatalogue	CEDAR_ileum	ENSG00000003402	G	0.021761	0.0689645	2	202124502	CFLAR	0
2:202126615:A:G	eQTLcatalogue	CEDAR_ileum	ENSG00000003402	A	0.0218057	0.0691013	2	202126615	CFLAR	0
2:202130133:C:T	eQTLcatalogue	CEDAR_T-cell_CD8	ENSG00000003402	T	0.0218294	0.0554763	2	202130133	CFLAR	0
2:202127947:A:C	eQTLcatalogue	CEDAR_ileum	ENSG00000003402	A	0.0218671	0.0691461	2	202127947	CFLAR	0
2:202176294:A:G	eQTLcatalogue	CEDAR_transverse_colon	ENSG00000003402	A	0.0218709	0.0693099	2	202176294	CFLAR	0
2:202176024:C:T	eQTLcatalogue	CEDAR_transverse_colon	ENSG00000003402	T	0.0218954	0.0692969	2	202176024	CFLAR	0
2:202130308:A:C	eQTLcatalogue	CEDAR_ileum	ENSG00000003402	A	0.0219844	0.0691383	2	202130308	CFLAR	0
2:202123479:T:TATTCTGTC	eQTLcatalogue	CEDAR_ileum	ENSG00000003402	TATTCTGTC	0.0220868	0.0688525	2	202123479	CFLAR	0
2:202186422:C:G	eQTLcatalogue	CEDAR_B-cell_CD19	ENSG00000003402	G	0.0222512	0.0652445	2	202186422	CFLAR	0
2:202143928:C:T	eQTLcatalogue	CEDAR_ileum	ENSG00000003402	T	0.0223832	0.0671999	2	202143928	CFLAR	0
2:202151163:A:G	eQTLcatalogue	CEDAR_transverse_colon	ENSG00000003402	A	0.0227523	0.0686047	2	202151163	CFLAR	0
2:202130133:C:T	eQTLcatalogue	HipSci_ge_iPSC	ENSG00000003402	T	0.0229528	-0.0787531	2	202130133	CFLAR	0
2:202128618:A:C	eQTLcatalogue	HipSci_ge_iPSC	ENSG00000003402	A	0.0231042	-0.078638	2	202128618	CFLAR	0
2:202127863:A:G	eQTLcatalogue	HipSci_ge_iPSC	ENSG00000003402	G	0.0231239	-0.0786307	2	202127863	CFLAR	0
2:202167831:C:CA	eQTLcatalogue	CEDAR_B-cell_CD19	ENSG00000003402	C	0.0231528	0.0643629	2	202167831	CFLAR	0
2:202123717:C:CAAGT	eQTLcatalogue	Kasela_2017_T-cell_CD4	ENSG00000003402	C	0.0232824	0.0655953	2	202123717	CFLAR	0
2:202151163:A:G	eQTLcatalogue	CEDAR_ileum	ENSG00000003402	A	0.0235314	0.0663923	2	202151163	CFLAR	0
2:202235943:A:C	eQTLcatalogue	CEDAR_neutrophil_CD15	ENSG00000003402	A	0.0235691	0.0587742	2	202235943	CFLAR	0
2:202165206:C:T	eQTLcatalogue	CEDAR_transverse_colon	ENSG00000003402	T	0.0236441	0.0682546	2	202165206	CFLAR	0
2:202123717:C:CAAGT	eQTLcatalogue	Kasela_2017_T-cell_CD8	ENSG00000003402	C	0.0238898	0.0835899	2	202123717	CFLAR	0
2:202128618:A:C	eQTLcatalogue	Fairfax_2014_LPS2	ENSG00000003402	A	0.023938	0.0373255	2	202128618	CFLAR	0
2:202127863:A:G	eQTLcatalogue	Fairfax_2014_LPS2	ENSG00000003402	G	0.0239628	0.0373166	2	202127863	CFLAR	0
2:202130133:C:T	eQTLcatalogue	Fairfax_2014_LPS2	ENSG00000003402	T	0.0240533	0.0372998	2	202130133	CFLAR	0
2:202153225:A:C	eQTLcatalogue	CEDAR_ileum	ENSG00000003402	C	0.0240831	0.0660181	2	202153225	CFLAR	0
2:202153684:C:T	eQTLcatalogue	CEDAR_ileum	ENSG00000003402	C	0.0241474	0.0660079	2	202153684	CFLAR	0
2:202153920:A:G	eQTLcatalogue	CEDAR_ileum	ENSG00000003402	A	0.0241758	0.0659982	2	202153920	CFLAR	0
2:202238799:C:T	eQTLcatalogue	Fairfax_2014_LPS2	ENSG00000003402	T	0.0242238	0.0383772	2	202238799	CFLAR	0
2:202160762:C:T	eQTLcatalogue	CEDAR_ileum	ENSG00000003402	C	0.0242725	0.0661729	2	202160762	CFLAR	0
2:202204741:C:T	eQTLcatalogue	Fairfax_2014_naive	ENSG00000003402	T	0.0243056	0.0592352	2	202204741	CFLAR	0
2:202123430:C:T	eQTLcatalogue	CEDAR_T-cell_CD8	ENSG00000003402	C	0.0243369	0.0563543	2	202123430	CFLAR	0
2:202379604:A:G	eQTLcatalogue	CEDAR_neutrophil_CD15	ENSG00000003402	A	0.0243397	-0.0642349	2	202379604	CFLAR	0
2:202160762:C:T	eQTLcatalogue	CEDAR_transverse_colon	ENSG00000003402	C	0.0243541	0.068374	2	202160762	CFLAR	0
2:202170655:C:T	eQTLcatalogue	CEDAR_transverse_colon	ENSG00000003402	T	0.02438	0.0682724	2	202170655	CFLAR	0
2:202238332:C:T	eQTLcatalogue	Fairfax_2014_LPS2	ENSG00000003402	C	0.024412	0.0383331	2	202238332	CFLAR	0
2:202237281:C:T	eQTLcatalogue	Fairfax_2014_LPS2	ENSG00000003402	C	0.024567	0.0382964	2	202237281	CFLAR	0
2:202236846:A:C	eQTLcatalogue	Fairfax_2014_LPS2	ENSG00000003402	C	0.0246289	0.0382827	2	202236846	CFLAR	0
2:202200575:C:T	eQTLcatalogue	CEDAR_neutrophil_CD15	ENSG00000003402	C	0.0246377	0.0579679	2	202200575	CFLAR	0
2:202379173:A:G	eQTLcatalogue	CEDAR_neutrophil_CD15	ENSG00000003402	A	0.0247183	-0.0640226	2	202379173	CFLAR	0
2:202379040:C:T	eQTLcatalogue	CEDAR_neutrophil_CD15	ENSG00000003402	T	0.0247694	-0.0639809	2	202379040	CFLAR	0
2:202378849:C:T	eQTLcatalogue	CEDAR_neutrophil_CD15	ENSG00000003402	T	0.0248433	-0.0639368	2	202378849	CFLAR	1
2:202153920:A:G	eQTLcatalogue	CEDAR_transverse_colon	ENSG00000003402	A	0.0248797	0.0674388	2	202153920	CFLAR	0
2:202153684:C:T	eQTLcatalogue	CEDAR_transverse_colon	ENSG00000003402	C	0.0249047	0.0674252	2	202153684	CFLAR	0
2:202378812:G:T	eQTLcatalogue	CEDAR_neutrophil_CD15	ENSG00000003402	T	0.0249326	-0.0638908	2	202378812	CFLAR	0
2:202153225:A:C	eQTLcatalogue	CEDAR_transverse_colon	ENSG00000003402	C	0.0249637	0.0673809	2	202153225	CFLAR	0
2:202378493:C:T	eQTLcatalogue	CEDAR_neutrophil_CD15	ENSG00000003402	C	0.0251804	-0.0637472	2	202378493	CFLAR	0
2:202234065:A:G	eQTLcatalogue	Fairfax_2014_LPS2	ENSG00000003402	A	0.0252917	0.0381215	2	202234065	CFLAR	0
2:202170655:C:T	eQTLcatalogue	CEDAR_ileum	ENSG00000003402	T	0.0253102	0.0663099	2	202170655	CFLAR	0
2:202377831:G:T	eQTLcatalogue	CEDAR_neutrophil_CD15	ENSG00000003402	T	0.0255276	-0.0635128	2	202377831	CFLAR	0
2:202165206:C:T	eQTLcatalogue	CEDAR_ileum	ENSG00000003402	T	0.0257777	0.0655354	2	202165206	CFLAR	0
2:202167831:C:CA	eQTLcatalogue	CEDAR_ileum	ENSG00000003402	C	0.0257853	0.0625892	2	202167831	CFLAR	0
2:202232324:T:TG	eQTLcatalogue	Fairfax_2014_LPS2	ENSG00000003402	T	0.0257988	0.0379992	2	202232324	CFLAR	0
2:202130102:G:GA	eQTLcatalogue	Fairfax_2014_LPS24	ENSG00000003402	GA	0.0262123	0.0390363	2	202130102	CFLAR	0
2:202229225:A:C	eQTLcatalogue	Fairfax_2014_LPS2	ENSG00000003402	A	0.026473	0.0378273	2	202229225	CFLAR	0
2:202235943:A:C	eQTLcatalogue	BLUEPRINT_ge_neutrophil	ENSG00000003402	A	0.0270096	-0.0252118	2	202235943	CFLAR	0
2:202227699:A:C	eQTLcatalogue	BLUEPRINT_ge_neutrophil	ENSG00000003402	A	0.0270212	-0.0252103	2	202227699	CFLAR	1
2:202227640:C:G	eQTLcatalogue	Fairfax_2014_LPS2	ENSG00000003402	G	0.0271092	0.0376713	2	202227640	CFLAR	0
2:202169132:C:T	eQTLcatalogue	CEDAR_B-cell_CD19	ENSG00000003402	T	0.0271714	0.0627523	2	202169132	CFLAR	0
2:202176024:C:T	eQTLcatalogue	CEDAR_ileum	ENSG00000003402	T	0.0271901	0.0650909	2	202176024	CFLAR	0
2:202176294:A:G	eQTLcatalogue	CEDAR_ileum	ENSG00000003402	A	0.0272123	0.0650831	2	202176294	CFLAR	0
2:202169132:C:T	InsPIRE	Nom_InsPIRE_Islets_Gene_eQTLs_Nominal_Pvalues	ENSG00000003402	C	0.0272954	0.0482643	2	202169132	CFLAR	0
2:202376596:A:C	eQTLcatalogue	CEDAR_neutrophil_CD15	ENSG00000003402	A	0.0274292	-0.0627288	2	202376596	CFLAR	0
2:202186422:C:G	eQTLcatalogue	CEDAR_T-cell_CD8	ENSG00000003402	G	0.0274766	0.0557134	2	202186422	CFLAR	0
2:202222526:A:AT	eQTLcatalogue	Fairfax_2014_LPS2	ENSG00000003402	AT	0.0275046	0.0377197	2	202222526	CFLAR	0
2:202184331:C:T	eQTLcatalogue	CEDAR_ileum	ENSG00000003402	C	0.0277983	0.0648773	2	202184331	CFLAR	0
2:202184165:C:T	eQTLcatalogue	CEDAR_T-cell_CD8	ENSG00000003402	C	0.0278501	0.0558812	2	202184165	CFLAR	0
2:202181247:C:T	eQTLcatalogue	CEDAR_ileum	ENSG00000003402	C	0.0279521	0.0647796	2	202181247	CFLAR	0
2:202221921:C:T	eQTLcatalogue	BLUEPRINT_ge_neutrophil	ENSG00000003402	C	0.0279557	-0.0247891	2	202221921	CFLAR	0
2:202224736:G:T	eQTLcatalogue	BLUEPRINT_ge_neutrophil	ENSG00000003402	T	0.0279557	-0.0247891	2	202224736	CFLAR	0
2:202240102:A:C	eQTLcatalogue	BLUEPRINT_ge_neutrophil	ENSG00000003402	C	0.0279557	-0.0247891	2	202240102	CFLAR	0
2:202241163:A:G	eQTLcatalogue	BLUEPRINT_ge_neutrophil	ENSG00000003402	G	0.0279557	-0.0247891	2	202241163	CFLAR	0
2:202216916:A:G	eQTLcatalogue	BLUEPRINT_ge_neutrophil	ENSG00000003402	G	0.027957	-0.0247891	2	202216916	CFLAR	0
2:202228602:C:T	eQTLcatalogue	BLUEPRINT_ge_neutrophil	ENSG00000003402	T	0.0279589	-0.0247891	2	202228602	CFLAR	0
2:202162811:A:G	eQTLcatalogue	CEDAR_B-cell_CD19	ENSG00000003402	A	0.0281319	0.0621381	2	202162811	CFLAR	0
2:202180491:C:T	eQTLcatalogue	CEDAR_T-cell_CD8	ENSG00000003402	T	0.0282034	0.0556599	2	202180491	CFLAR	0
2:202161033:C:T	eQTLcatalogue	CEDAR_B-cell_CD19	ENSG00000003402	T	0.0284162	0.061989	2	202161033	CFLAR	0
2:202221441:A:T	eQTLcatalogue	Fairfax_2014_LPS2	ENSG00000003402	T	0.0286705	0.0372822	2	202221441	CFLAR	0
2:202220623:C:T	eQTLcatalogue	Fairfax_2014_LPS2	ENSG00000003402	T	0.0290298	0.0371944	2	202220623	CFLAR	0
2:202223566:A:G	eQTLcatalogue	Fairfax_2014_LPS2	ENSG00000003402	A	0.0291801	0.0371803	2	202223566	CFLAR	0
2:202223403:G:T	eQTLcatalogue	BLUEPRINT_ge_neutrophil	ENSG00000003402	G	0.0292744	-0.024484	2	202223403	CFLAR	0
2:202169132:C:T	eQTLcatalogue	CEDAR_T-cell_CD8	ENSG00000003402	T	0.0295358	0.0546209	2	202169132	CFLAR	0
2:202145612:C:T	eQTLcatalogue	CEDAR_T-cell_CD8	ENSG00000003402	C	0.0299724	0.0546922	2	202145612	CFLAR	0
2:202199505:T:TA	eQTLcatalogue	CEDAR_monocyte_CD14	ENSG00000003402	TA	0.030226	0.0621448	2	202199505	CFLAR	0
2:202130704:G:GT	eQTLcatalogue	CEDAR_ileum	ENSG00000003402	GT	0.0303721	0.0670115	2	202130704	CFLAR	0
2:202215492:C:G	eQTLcatalogue	Fairfax_2014_LPS2	ENSG00000003402	C	0.0304475	0.0368364	2	202215492	CFLAR	0
2:202167651:G:T	eQTLcatalogue	CEDAR_T-cell_CD8	ENSG00000003402	G	0.0304678	0.0544988	2	202167651	CFLAR	0
2:202235943:A:C	eQTLcatalogue	BrainSeq_ge_brain	ENSG00000003402	A	0.0308691	-0.0305371	2	202235943	CFLAR	0
2:202214148:C:T	eQTLcatalogue	Fairfax_2014_LPS2	ENSG00000003402	C	0.0310155	0.0366997	2	202214148	CFLAR	0
2:202152491:A:T	eQTLcatalogue	CEDAR_platelet	ENSG00000003402	T	0.031047	0.0956945	2	202152491	CFLAR	1
2:202164837:A:C	eQTLcatalogue	CEDAR_T-cell_CD8	ENSG00000003402	A	0.0313134	0.0541199	2	202164837	CFLAR	0
2:202163483:A:G	eQTLcatalogue	CEDAR_T-cell_CD8	ENSG00000003402	G	0.0315056	0.0540315	2	202163483	CFLAR	0
2:202161033:C:T	eQTLcatalogue	CEDAR_ileum	ENSG00000003402	T	0.0316052	0.0603788	2	202161033	CFLAR	0
2:202151439:C:G	eQTLcatalogue	CEDAR_T-cell_CD8	ENSG00000003402	G	0.0318584	0.0538119	2	202151439	CFLAR	0
2:202162811:A:G	eQTLcatalogue	CEDAR_ileum	ENSG00000003402	A	0.0319385	0.0603106	2	202162811	CFLAR	0
2:202158550:C:T	eQTLcatalogue	CEDAR_T-cell_CD8	ENSG00000003402	C	0.032095	0.0537419	2	202158550	CFLAR	0
2:202162811:A:G	eQTLcatalogue	CEDAR_T-cell_CD8	ENSG00000003402	A	0.0321301	0.0535843	2	202162811	CFLAR	0
2:202156054:C:T	eQTLcatalogue	CEDAR_T-cell_CD8	ENSG00000003402	T	0.0322935	0.0536263	2	202156054	CFLAR	0
2:202161033:C:T	eQTLcatalogue	CEDAR_T-cell_CD8	ENSG00000003402	T	0.0324332	0.0534588	2	202161033	CFLAR	0
2:202153078:G:T	eQTLcatalogue	CEDAR_T-cell_CD8	ENSG00000003402	T	0.0324777	0.0535366	2	202153078	CFLAR	0
2:202186986:A:C	eQTLcatalogue	CEDAR_ileum	ENSG00000003402	C	0.0325765	0.0640292	2	202186986	CFLAR	0
2:202235348:A:G	eQTLcatalogue	Fairfax_2014_LPS2	ENSG00000003402	A	0.0330216	0.0352809	2	202235348	CFLAR	0
2:202138385:C:T	eQTLcatalogue	Fairfax_2012_B-cell_CD19	ENSG00000003402	T	0.0331935	0.047132	2	202138385	CFLAR	0
2:202170655:C:T	eQTLcatalogue	CEDAR_monocyte_CD14	ENSG00000003402	T	0.0336279	0.0661123	2	202170655	CFLAR	0
2:202169132:C:T	eQTLcatalogue	CEDAR_ileum	ENSG00000003402	T	0.0337096	0.059935	2	202169132	CFLAR	0
2:202152491:A:T	eQTLcatalogue	Fairfax_2014_LPS24	ENSG00000003402	T	0.0338848	0.0361245	2	202152491	CFLAR	1
2:202198763:C:T	eQTLcatalogue	CEDAR_rectum	ENSG00000003402	C	0.0345992	-0.0717186	2	202198763	CFLAR	0
2:202368583:C:T	eQTLcatalogue	CEDAR_neutrophil_CD15	ENSG00000003402	T	0.0347507	-0.0592827	2	202368583	CFLAR	0
2:202186986:A:C	eQTLcatalogue	Fairfax_2014_naive	ENSG00000003402	C	0.0348307	0.0558315	2	202186986	CFLAR	0
2:202368514:A:T	eQTLcatalogue	CEDAR_neutrophil_CD15	ENSG00000003402	A	0.0351665	-0.0591226	2	202368514	CFLAR	0
2:202130308:A:C	eQTLcatalogue	Kasela_2017_T-cell_CD4	ENSG00000003402	A	0.0351754	0.0676351	2	202130308	CFLAR	0
2:202241594:A:G	eQTLcatalogue	Fairfax_2014_LPS2	ENSG00000003402	A	0.0356261	0.0348726	2	202241594	CFLAR	0
2:202127947:A:C	eQTLcatalogue	Kasela_2017_T-cell_CD4	ENSG00000003402	A	0.0356411	0.0674687	2	202127947	CFLAR	0
2:202367621:G:T	eQTLcatalogue	CEDAR_neutrophil_CD15	ENSG00000003402	G	0.0358776	-0.0588315	2	202367621	CFLAR	0
2:202227549:C:T	eQTLcatalogue	Fairfax_2014_LPS2	ENSG00000003402	T	0.0360468	0.0346324	2	202227549	CFLAR	0
2:202126615:A:G	eQTLcatalogue	Kasela_2017_T-cell_CD4	ENSG00000003402	A	0.0361755	0.0672942	2	202126615	CFLAR	0
2:202124997:C:T	eQTLcatalogue	Kasela_2017_T-cell_CD4	ENSG00000003402	T	0.0362468	0.0672531	2	202124997	CFLAR	0
2:202367618:G:GT	eQTLcatalogue	CEDAR_neutrophil_CD15	ENSG00000003402	G	0.0364952	-0.0586932	2	202367618	CFLAR	0
2:202124502:G:T	eQTLcatalogue	Kasela_2017_T-cell_CD4	ENSG00000003402	G	0.0368333	0.0670443	2	202124502	CFLAR	0
2:202184331:C:T	eQTLcatalogue	Fairfax_2014_naive	ENSG00000003402	C	0.036921	0.0550538	2	202184331	CFLAR	0
2:202204741:C:T	eQTLcatalogue	CEDAR_transverse_colon	ENSG00000003402	T	0.0373251	0.0626325	2	202204741	CFLAR	0
2:202123717:C:CAAGT	eQTLcatalogue	CEDAR_rectum	ENSG00000003402	C	0.0373308	0.0558228	2	202123717	CFLAR	0
2:202130704:G:GT	eQTLcatalogue	Kasela_2017_T-cell_CD4	ENSG00000003402	GT	0.0373675	0.0682616	2	202130704	CFLAR	0
2:202223429:C:T	eQTLcatalogue	Fairfax_2014_LPS2	ENSG00000003402	T	0.037467	0.034337	2	202223429	CFLAR	0
2:202186422:C:G	eQTLcatalogue	CEDAR_ileum	ENSG00000003402	G	0.0377252	0.0589914	2	202186422	CFLAR	0
2:202123479:T:TATTCTGTC	eQTLcatalogue	Kasela_2017_T-cell_CD4	ENSG00000003402	TATTCTGTC	0.038189	0.0666336	2	202123479	CFLAR	0
2:202181247:C:T	eQTLcatalogue	Fairfax_2014_naive	ENSG00000003402	C	0.0383142	0.0546382	2	202181247	CFLAR	0
2:202364894:C:T	eQTLcatalogue	CEDAR_neutrophil_CD15	ENSG00000003402	T	0.038353	-0.0578781	2	202364894	CFLAR	0
2:202123430:C:T	eQTLcatalogue	Kasela_2017_T-cell_CD4	ENSG00000003402	C	0.0388051	0.0574943	2	202123430	CFLAR	0
2:202123430:C:T	eQTLcatalogue	Kasela_2017_T-cell_CD8	ENSG00000003402	C	0.0390847	0.0735748	2	202123430	CFLAR	0
2:202204741:C:T	eQTLcatalogue	CEDAR_monocyte_CD14	ENSG00000003402	T	0.0393418	0.0635609	2	202204741	CFLAR	0
2:202156054:C:T	eQTLcatalogue	Kasela_2017_T-cell_CD4	ENSG00000003402	T	0.0405412	0.057099	2	202156054	CFLAR	0
2:202153078:G:T	eQTLcatalogue	Kasela_2017_T-cell_CD4	ENSG00000003402	T	0.0405423	0.05708	2	202153078	CFLAR	0
2:202158550:C:T	eQTLcatalogue	Kasela_2017_T-cell_CD4	ENSG00000003402	C	0.0405592	0.0571149	2	202158550	CFLAR	0
2:202160762:C:T	eQTLcatalogue	CEDAR_monocyte_CD14	ENSG00000003402	C	0.0406547	0.0638395	2	202160762	CFLAR	0
2:202151439:C:G	eQTLcatalogue	Kasela_2017_T-cell_CD4	ENSG00000003402	G	0.0408676	0.0570209	2	202151439	CFLAR	0
2:202204741:C:T	eQTLcatalogue	Lepik_2017_ge_blood	ENSG00000003402	T	0.0411389	-0.0238055	2	202204741	CFLAR	0
2:202163483:A:G	eQTLcatalogue	Kasela_2017_T-cell_CD4	ENSG00000003402	G	0.0413838	0.0569505	2	202163483	CFLAR	0
2:202176294:A:G	eQTLcatalogue	Fairfax_2014_naive	ENSG00000003402	A	0.0416156	0.0536782	2	202176294	CFLAR	0
2:202176024:C:T	eQTLcatalogue	Fairfax_2014_naive	ENSG00000003402	T	0.0417528	0.053639	2	202176024	CFLAR	0
2:202164837:A:C	eQTLcatalogue	Kasela_2017_T-cell_CD4	ENSG00000003402	A	0.041767	0.0568673	2	202164837	CFLAR	0
2:202176024:C:T	eQTLcatalogue	Lepik_2017_ge_blood	ENSG00000003402	T	0.041906	-0.0235016	2	202176024	CFLAR	0
2:202124997:C:T	eQTLcatalogue	Lepik_2017_ge_blood	ENSG00000003402	T	0.0419152	-0.0246296	2	202124997	CFLAR	0
2:202145612:C:T	eQTLcatalogue	Kasela_2017_T-cell_CD4	ENSG00000003402	C	0.0424993	0.0566984	2	202145612	CFLAR	0
2:202360850:C:CATATA	eQTLcatalogue	CEDAR_neutrophil_CD15	ENSG00000003402	C	0.0430845	-0.0561478	2	202360850	CFLAR	0
2:202379604:A:G	eQTLcatalogue	BrainSeq_ge_brain	ENSG00000003402	A	0.0435443	0.0348337	2	202379604	CFLAR	0
2:202239112:C:G	eQTLcatalogue	CEDAR_monocyte_CD14	ENSG00000003402	G	0.043613	0.0564443	2	202239112	CFLAR	0
2:202167651:G:T	eQTLcatalogue	Kasela_2017_T-cell_CD4	ENSG00000003402	G	0.0436589	0.056427	2	202167651	CFLAR	0
2:202198763:C:T	eQTLcatalogue	Alasoo_2018_ge_macrophage_IFNg	ENSG00000003402	C	0.0440151	-0.0971927	2	202198763	CFLAR	0
2:202123430:C:T	eQTLcatalogue	Fairfax_2014_LPS2	ENSG00000003402	C	0.0440181	0.0332416	2	202123430	CFLAR	0
2:202161033:C:T	eQTLcatalogue	Kasela_2017_T-cell_CD8	ENSG00000003402	T	0.0440409	0.0712186	2	202161033	CFLAR	0
2:202368514:A:T	eQTLcatalogue	Fairfax_2014_LPS2	ENSG00000003402	A	0.0440419	-0.0371183	2	202368514	CFLAR	0
2:202186422:C:G	InsPIRE	Nom_InsPIRE_Islets_Gene_eQTLs_Nominal_Pvalues	ENSG00000003402	C	0.0441092	0.0439554	2	202186422	CFLAR	0
2:202143928:C:T	eQTLcatalogue	Kasela_2017_T-cell_CD8	ENSG00000003402	T	0.0442484	0.0787773	2	202143928	CFLAR	0
2:202151163:A:G	eQTLcatalogue	Kasela_2017_T-cell_CD8	ENSG00000003402	A	0.0443031	0.0784828	2	202151163	CFLAR	0
2:202153225:A:C	eQTLcatalogue	Kasela_2017_T-cell_CD8	ENSG00000003402	C	0.0444025	0.0783453	2	202153225	CFLAR	0
2:202169132:C:T	TIGER	Nom_Alonso_Pancreatic_islets	ENSG00000003402	C	0.04446	2.01	2	202169132	CFLAR	0
2:202153684:C:T	eQTLcatalogue	Kasela_2017_T-cell_CD8	ENSG00000003402	C	0.0446782	0.0782768	2	202153684	CFLAR	0
2:202153920:A:G	eQTLcatalogue	Kasela_2017_T-cell_CD8	ENSG00000003402	A	0.0446865	0.0782759	2	202153920	CFLAR	0
2:202162811:A:G	eQTLcatalogue	Kasela_2017_T-cell_CD8	ENSG00000003402	A	0.0448393	0.0709821	2	202162811	CFLAR	0
2:202379173:A:G	eQTLcatalogue	BrainSeq_ge_brain	ENSG00000003402	A	0.0449786	0.0345621	2	202379173	CFLAR	0
2:202379040:C:T	eQTLcatalogue	BrainSeq_ge_brain	ENSG00000003402	T	0.044994	0.0345549	2	202379040	CFLAR	0
2:202378849:C:T	eQTLcatalogue	BrainSeq_ge_brain	ENSG00000003402	T	0.0450514	0.0345413	2	202378849	CFLAR	1
2:202378812:G:T	eQTLcatalogue	BrainSeq_ge_brain	ENSG00000003402	T	0.0451289	0.0345258	2	202378812	CFLAR	0
2:202170655:C:T	eQTLcatalogue	Fairfax_2014_naive	ENSG00000003402	T	0.045228	0.0530597	2	202170655	CFLAR	0
2:202241326:A:AG	eQTLcatalogue	CEDAR_monocyte_CD14	ENSG00000003402	AG	0.0452683	0.0558834	2	202241326	CFLAR	0
2:202161033:C:T	TIGER	Nom_Alonso_Pancreatic_islets	ENSG00000003402	C	0.04527	2.002	2	202161033	CFLAR	0
2:202160762:C:T	eQTLcatalogue	Kasela_2017_T-cell_CD8	ENSG00000003402	C	0.0455383	0.0780361	2	202160762	CFLAR	0
2:202130102:G:GA	eQTLcatalogue	HipSci_ge_iPSC	ENSG00000003402	GA	0.0455867	-0.0725534	2	202130102	CFLAR	0
2:202241907:G:T	eQTLcatalogue	Fairfax_2014_LPS2	ENSG00000003402	T	0.0456269	0.0328515	2	202241907	CFLAR	1
2:202378493:C:T	eQTLcatalogue	BrainSeq_ge_brain	ENSG00000003402	C	0.0459409	0.0342099	2	202378493	CFLAR	0
2:202238864:A:G	eQTLcatalogue	CEDAR_monocyte_CD14	ENSG00000003402	G	0.046058	0.0556889	2	202238864	CFLAR	0
2:202211695:A:G	eQTLcatalogue	CEDAR_monocyte_CD14	ENSG00000003402	G	0.0462719	0.0554271	2	202211695	CFLAR	0
2:202211443:C:T	eQTLcatalogue	CEDAR_monocyte_CD14	ENSG00000003402	C	0.046284	0.0554243	2	202211443	CFLAR	0
2:202199505:T:TA	eQTLcatalogue	CEDAR_B-cell_CD19	ENSG00000003402	TA	0.0464305	0.0540673	2	202199505	CFLAR	0
2:202376596:A:C	eQTLcatalogue	BrainSeq_ge_brain	ENSG00000003402	A	0.0464349	0.0341599	2	202376596	CFLAR	0
2:202223566:A:G	eQTLcatalogue	BrainSeq_ge_brain	ENSG00000003402	A	0.0468872	-0.0308856	2	202223566	CFLAR	0
2:202130308:A:C	eQTLcatalogue	Lepik_2017_ge_blood	ENSG00000003402	A	0.0469777	-0.0240546	2	202130308	CFLAR	0
2:202162811:A:G	TIGER	Nom_Alonso_Pancreatic_islets	ENSG00000003402	G	0.04708	1.986	2	202162811	CFLAR	0
2:202143928:C:T	eQTLcatalogue	Lepik_2017_ge_blood	ENSG00000003402	T	0.0471808	-0.0231386	2	202143928	CFLAR	0
2:202151163:A:G	eQTLcatalogue	Lepik_2017_ge_blood	ENSG00000003402	A	0.0471808	-0.0231386	2	202151163	CFLAR	0
2:202153225:A:C	eQTLcatalogue	Lepik_2017_ge_blood	ENSG00000003402	C	0.0471808	-0.0231386	2	202153225	CFLAR	0
2:202153684:C:T	eQTLcatalogue	Lepik_2017_ge_blood	ENSG00000003402	C	0.0471808	-0.0231386	2	202153684	CFLAR	0
2:202153920:A:G	eQTLcatalogue	Lepik_2017_ge_blood	ENSG00000003402	A	0.0471808	-0.0231386	2	202153920	CFLAR	0
2:202165206:C:T	eQTLcatalogue	Lepik_2017_ge_blood	ENSG00000003402	T	0.0471808	-0.0231386	2	202165206	CFLAR	0
2:202181247:C:T	eQTLcatalogue	Lepik_2017_ge_blood	ENSG00000003402	C	0.0471808	-0.0231386	2	202181247	CFLAR	0
2:202184331:C:T	eQTLcatalogue	Lepik_2017_ge_blood	ENSG00000003402	C	0.0471808	-0.0231386	2	202184331	CFLAR	0
2:202377831:G:T	eQTLcatalogue	BrainSeq_ge_brain	ENSG00000003402	T	0.0472056	0.0339575	2	202377831	CFLAR	0
2:202206320:A:G	eQTLcatalogue	BLUEPRINT_ge_neutrophil	ENSG00000003402	G	0.0473907	-0.0225847	2	202206320	CFLAR	0
2:202130102:G:GA	eQTLcatalogue	Kasela_2017_T-cell_CD4	ENSG00000003402	GA	0.0474091	0.0602284	2	202130102	CFLAR	0
2:202229784:A:T	eQTLcatalogue	CEDAR_monocyte_CD14	ENSG00000003402	A	0.0475041	0.0553328	2	202229784	CFLAR	0
2:202186422:C:G	TIGER	Nom_Alonso_Pancreatic_islets	ENSG00000003402	G	0.04803	-1.977	2	202186422	CFLAR	0
2:202167831:C:CA	eQTLcatalogue	CEDAR_rectum	ENSG00000003402	C	0.0481802	0.0505115	2	202167831	CFLAR	0
2:202162811:A:G	InsPIRE	Nom_InsPIRE_Islets_Gene_eQTLs_Nominal_Pvalues	ENSG00000003402	G	0.0483312	0.0430048	2	202162811	CFLAR	0
2:202198763:C:T	eQTLcatalogue	CEDAR_ileum	ENSG00000003402	C	0.0484131	-0.0778308	2	202198763	CFLAR	0
2:202122995:A:G	eQTLcatalogue	CEDAR_rectum	ENSG00000003402	A	0.0484306	0.052729	2	202122995	CFLAR	0
2:202200575:C:T	eQTLcatalogue	BLUEPRINT_ge_neutrophil	ENSG00000003402	C	0.0485163	-0.0227451	2	202200575	CFLAR	0
2:202114624:C:T	eQTLcatalogue	CEDAR_rectum	ENSG00000003402	T	0.0485473	0.049611	2	202114624	CFLAR	1
2:202126615:A:G	eQTLcatalogue	Lepik_2017_ge_blood	ENSG00000003402	A	0.0486316	-0.0240066	2	202126615	CFLAR	0
2:202165206:C:T	eQTLcatalogue	Kasela_2017_T-cell_CD8	ENSG00000003402	T	0.0488026	0.0769879	2	202165206	CFLAR	0
2:202368514:A:T	eQTLcatalogue	Fairfax_2014_naive	ENSG00000003402	A	0.0489682	-0.0545389	2	202368514	CFLAR	0
2:202368583:C:T	eQTLcatalogue	GENCORD_ge_LCL	ENSG00000003402	T	0.049012	0.0484813	2	202368583	CFLAR	0
2:202167831:C:CA	eQTLcatalogue	Kasela_2017_T-cell_CD8	ENSG00000003402	C	0.0495314	0.0708598	2	202167831	CFLAR	0
2:202368514:A:T	eQTLcatalogue	GENCORD_ge_LCL	ENSG00000003402	A	0.0498212	0.048345	2	202368514	CFLAR	0
2:202222507:G:T	eQTLcatalogue	CEDAR_monocyte_CD14	ENSG00000003402	G	0.04985	0.0546938	2	202222507	CFLAR	0
2:202180491:C:T	eQTLcatalogue	Kasela_2017_T-cell_CD4	ENSG00000003402	T	0.0498572	0.0550923	2	202180491	CFLAR	0
2:202351009:C:T	eQTLcatalogue	CEDAR_neutrophil_CD15	ENSG00000003402	T	0.0499353	-0.0537761	2	202351009	CFLAR	0
2:202169132:C:T	eQTLcatalogue	Kasela_2017_T-cell_CD8	ENSG00000003402	T	0.0499836	0.0695589	2	202169132	CFLAR	0
